# Supplementary material for: Isolation and Sequencing of the Y Chromosome in Mediterranean River Buffalo Using Laser Microdissection-Based NGS
Source: Genes (Basel). 2026 Jun 26;17(7):740. doi: 10.3390/genes17070740 (PMC13407696; doi:10.3390/genes17070740)
Supplement: Supplementary file 1 [file genes-17-00740-s001.zip]

Archive with 6 entries (6 files):
- Supplementary_Table_S3_Blast_contigs_vs_Y_chromosome.xlsx
- Supplementary_Table_S4_Contigs_vs_Genes.xlsx
- Supplementary_Table_S5_Y_annotations.xlsx
- Supplementary_Table_S6_Multiple_copy_genes.xlsx
- Supplementary_Table_S1_RepeatMasker.xlsx
- Supplementary_Table_S2_SSR.xlsx
