# Supplementary material for: Isolation and Sequencing of the Y Chromosome in Mediterranean River Buffalo Using Laser Microdissection-Based NGS
Source: Genes (Basel). 2026 Jun 26;17(7):740. doi: 10.3390/genes17070740 (PMC13407696; doi:10.3390/genes17070740)
Supplement: Supplementary file 1 [file genes-17-00740-s001.zip › Supplementary_Table_S3_Blast_contigs_vs_Y_chromosome.xlsx]

## Sheet: Blast_Y_alignments
Supplementary table S3. BLASTN alignments of Y-linked contigs against the swamp buffalo Y chromosome (filtered at ≥80% identity and E-value < 1e−5)
Query_ID	Subject_ID	Percent_Identity	Align_Length	Mismatches	Gap_Openings	Query_Start	Query_End	ChrY_Start	ChrY_End	Evalue	Bit_Score
NODE_1200_length_704_cov_704.062201	ChrY	80	670	112	13	23	677	1787960	1787298	7.34e-134	475
NODE_2594_length_542_cov_140.453763	ChrY	80	495	87	9	29	511	14572745	14572251	7.61e-98	355
NODE_2049_length_587_cov_55.219608	ChrY	80	420	75	7	149	563	9122911	9123326	1.09e-81	302
NODE_1588_length_643_cov_1161.604240	ChrY	80	445	50	12	195	619	5517137	5516712	7.22e-79	292
NODE_2594_length_542_cov_140.453763	ChrY	80	420	63	15	40	450	11225223	11225630	2.18e-78	291
NODE_2049_length_587_cov_55.219608	ChrY	80	400	72	6	150	545	4335136	4335531	8.49e-78	289
NODE_2369_length_557_cov_260.158333	ChrY	80	365	71	2	168	532	9542285	9541923	1.05e-71	268
NODE_1789_length_618_cov_610.975970	ChrY	80	340	66	2	27	364	8319208	8319547	4.23e-66	250
NODE_2369_length_557_cov_260.158333	ChrY	80	355	45	8	178	532	968795	969123	8.23e-63	239
NODE_2049_length_587_cov_55.219608	ChrY	80	325	56	6	183	505	13830975	13831292	1.45e-60	231
NODE_1117_length_719_cov_19.314642	ChrY	80	320	59	5	403	719	8043587	8043904	1.79e-60	231
NODE_1789_length_618_cov_610.975970	ChrY	80	300	50	6	86	376	12588438	12588736	5.55e-55	213
NODE_1983_length_594_cov_189.603482	ChrY	80	295	51	7	79	366	15572116	15572409	1.92e-54	211
NODE_2803_length_528_cov_1494.607539	ChrY	80	290	46	4	122	405	10964519	10964236	2.84e-52	204
NODE_2513_length_547_cov_138.680851	ChrY	80	270	36	7	44	299	8837347	8837082	3.84e-46	183
NODE_2513_length_547_cov_138.680851	ChrY	80	275	31	9	34	287	8098530	8098801	1.38e-45	182
NODE_3059_length_511_cov_105.059908	ChrY	80	230	42	3	79	306	1534645	1534872	3.6e-41	167
NODE_3059_length_511_cov_105.059908	ChrY	80	220	43	1	83	301	8857737	8857956	1.67e-39	161
NODE_3059_length_511_cov_105.059908	ChrY	80	220	40	3	78	295	6725367	6725584	6.02e-39	159
NODE_1983_length_594_cov_189.603482	ChrY	80	220	40	4	26	242	690080	690298	7.04e-39	159
NODE_2392_length_555_cov_703.305439	ChrY	80	220	37	6	179	393	3370910	3371127	8.49e-38	156
NODE_3108_length_508_cov_131.143852	ChrY	80	215	25	8	285	481	8063400	8063186	6.03e-34	143
NODE_2594_length_542_cov_140.453763	ChrY	80	195	37	2	52	245	10403284	10403477	6.45e-34	143
NODE_2715_length_534_cov_61.164114	ChrY	80	185	33	3	331	511	9103419	9103603	3.82e-31	134
NODE_2715_length_534_cov_61.164114	ChrY	80	185	33	3	331	511	12394812	12394996	3.82e-31	134
NODE_2715_length_534_cov_61.164114	ChrY	80	180	30	5	337	511	15955102	15955280	1.78e-29	128
NODE_2715_length_534_cov_61.164114	ChrY	80	175	28	6	342	511	14866383	14866211	8.28e-28	122
NODE_3059_length_511_cov_105.059908	ChrY	80	155	29	1	321	475	15708599	15708447	4.76e-25	113
NODE_2531_length_546_cov_16.997868	ChrY	80	150	29	1	290	438	4424817	4424966	6.59e-24	110
NODE_3059_length_511_cov_105.059908	ChrY	80	155	22	5	329	481	8423401	8423548	7.96e-23	106
NODE_2628_length_539_cov_1132.586580	ChrY	80	145	21	6	196	335	10724210	10724351	3.92e-21	100
NODE_2531_length_546_cov_16.997868	ChrY	80	135	25	1	298	430	6988482	6988616	1.43e-20	99
NODE_1453_length_662_cov_34.774359	ChrY	80	115	21	2	442	555	14174116	14174229	4.88e-16	84.2
NODE_1453_length_662_cov_34.774359	ChrY	80	110	21	1	450	559	14722613	14722721	6.31e-15	80.5
NODE_2594_length_542_cov_140.453763	ChrY	80.04	496	82	12	21	512	1115788	1116270	9.85e-97	351
NODE_2238_length_568_cov_52.545825	ChrY	80.043	466	82	10	105	564	2904204	2903744	1.04e-91	335
NODE_1970_length_595_cov_489.270270	ChrY	80.044	451	74	12	47	487	12102307	12101863	3.06e-87	320
NODE_3204_length_502_cov_399.195294	ChrY	80.044	451	80	8	31	474	5541320	5540873		326
NODE_1970_length_595_cov_489.270270	ChrY	80.046	431	80	5	30	458	1258588	1259014	1.42e-85	315
NODE_1983_length_594_cov_189.603482	ChrY	80.048	416	73	9	26	433	12471505	12471092	3.97e-81	300
NODE_1983_length_594_cov_189.603482	ChrY	80.049	411	75	6	26	430	9414419	9414010	1.43e-80	298
NODE_1983_length_594_cov_189.603482	ChrY	80.052	386	67	8	52	431	13122483	13122864	1.86e-74	278
NODE_1789_length_618_cov_610.975970	ChrY	80.055	361	44	11	27	385	13876707	13876373	7.08e-64	243
NODE_1789_length_618_cov_610.975970	ChrY	80.056	356	67	4	27	379	7287279	7287633	1.95e-69	261
NODE_2049_length_587_cov_55.219608	ChrY	80.056	356	56	9	149	499	4099291	4099636	4.01e-66	250
NODE_2160_length_576_cov_36.657315	ChrY	80.057	351	46	8	210	558	13116405	13116077	8.51e-63	239
NODE_1117_length_719_cov_19.314642	ChrY	80.062	321	57	7	403	719	7378761	7379078	1.79e-60	231
NODE_2594_length_542_cov_140.453763	ChrY	80.07	286	55	1	24	309	3601217	3601500	1.74e-54	211
NODE_2513_length_547_cov_138.680851	ChrY	80.074	271	38	5	42	298	9603549	9603281	2.97e-47	187
NODE_1921_length_601_cov_211.916031	ChrY	80.078	256	45	4	30	284	9592676	9592926	1.18e-46	185
NODE_2513_length_547_cov_138.680851	ChrY	80.078	256	34	6	41	281	2793716	2793969	2.31e-43	174
NODE_2594_length_542_cov_140.453763	ChrY	80.081	492	82	10	24	512	3770538	3770060	9.85e-97	351
NODE_2160_length_576_cov_36.657315	ChrY	80.082	487	64	15	50	528	1826582	1826121	1.36e-90	331
NODE_3059_length_511_cov_105.059908	ChrY	80.085	236	43	3	75	309	1560922	1560690	7.74e-43	172
NODE_1921_length_601_cov_211.916031	ChrY	80.086	467	71	7	62	528	3563403	3562959	1.84e-89	327
NODE_2594_length_542_cov_140.453763	ChrY	80.087	231	42	3	24	252	16291552	16291324	1.06e-41	169
NODE_2160_length_576_cov_36.657315	ChrY	80.093	432	58	12	122	549	8391118	8391525	4.98e-80	296
NODE_3108_length_508_cov_131.143852	ChrY	80.093	216	24	10	285	481	5666209	5665994	6.03e-34	143
NODE_2594_length_542_cov_140.453763	ChrY	80.095	422	54	6	94	512	1118452	1118058	2.82e-77	287
NODE_2369_length_557_cov_260.158333	ChrY	80.095	211	37	4	322	532	5918447	5918242	1.1e-36	152
NODE_2049_length_587_cov_55.219608	ChrY	80.096	417	78	3	149	563	11357362	11356949	8.43e-83	305
NODE_1983_length_594_cov_189.603482	ChrY	80.096	417	74	8	25	433	14168450	14168035	1.1e-81	302
NODE_3108_length_508_cov_131.143852	ChrY	80.097	206	18	10	295	477	7135808	7135603	1.31e-30	132
NODE_1555_length_648_cov_786.828371	ChrY	80.098	613	88	21	26	623	2413322	2413915	6.88e-119	425
NODE_1200_length_704_cov_704.062201	ChrY	80.1	598	104	8	92	677	4656095	4655501	1.61e-120	431
NODE_2160_length_576_cov_36.657315	ChrY	80.1	402	71	9	36	433	14164374	14164770	2.32e-78	291
NODE_2392_length_555_cov_703.305439	ChrY	80.1	201	33	6	198	393	2248626	2248824	6.61e-34	143
NODE_1983_length_594_cov_189.603482	ChrY	80.103	387	71	5	26	406	15905647	15905261	4e-76	283
NODE_1983_length_594_cov_189.603482	ChrY	80.106	377	67	5	62	430	13723333	13723709	2.41e-73	274
NODE_2715_length_534_cov_61.164114	ChrY	80.108	186	33	3	331	512	11374692	11374877	1.06e-31	135
NODE_3108_length_508_cov_131.143852	ChrY	80.108	186	19	7	285	453	6323839	6323655	7.85e-28	122
NODE_1789_length_618_cov_610.975970	ChrY	80.11	362	55	12	30	387	6033219	6032871	3.27e-67	254
NODE_2715_length_534_cov_61.164114	ChrY	80.11	181	26	6	337	511	16238828	16238652	6.4e-29	126
NODE_1789_length_618_cov_610.975970	ChrY	80.117	342	46	14	39	372	8813173	8813500	1.18e-61	235
NODE_3059_length_511_cov_105.059908	ChrY	80.117	171	34	0	310	480	14767651	14767481	1.7e-29	128
NODE_2594_length_542_cov_140.453763	ChrY	80.123	488	83	12	29	512	2265424	2265901	9.85e-97	351
NODE_2802_length_528_cov_1518.616408	ChrY	80.124	483	65	10	26	505	6121978	6121524	1.25e-90	331
NODE_2802_length_528_cov_1518.616408	ChrY	80.124	483	63	12	26	505	2820591	2820139	4.49e-90	329
NODE_3059_length_511_cov_105.059908	ChrY	80.128	156	31	0	325	480	15543014	15543169	3.68e-26	117
NODE_3059_length_511_cov_105.059908	ChrY	80.128	156	29	1	327	480	10705985	10705830	1.32e-25	115
NODE_2715_length_534_cov_61.164114	ChrY	80.128	156	28	2	354	506	1238684	1238529	4.98e-25	113
NODE_1960_length_597_cov_49.576923	ChrY	80.132	151	26	4	420	569	3828289	3828142	7.22e-24	110
NODE_2939_length_519_cov_54.371041	ChrY	80.142	423	60	15	30	449	4988368	4988769	1.61e-79	294
NODE_2628_length_539_cov_1132.586580	ChrY	80.142	423	41	15	45	467	10381016	10380637	6.06e-74	276
NODE_2160_length_576_cov_36.657315	ChrY	80.151	529	71	18	36	558	7896750	7896250	1.35e-100	364
NODE_2513_length_547_cov_138.680851	ChrY	80.156	257	34	9	41	283	1533785	1533532	6.42e-44	176
NODE_2513_length_547_cov_138.680851	ChrY	80.156	257	33	8	48	290	3759720	3759468	6.42e-44	176
NODE_2594_length_542_cov_140.453763	ChrY	80.159	504	76	12	29	512	922226	922725	7.61e-98	355
NODE_2594_length_542_cov_140.453763	ChrY	80.159	504	77	6	28	512	7542219	7541720	7.61e-98	355
NODE_2594_length_542_cov_140.453763	ChrY	80.159	252	46	3	92	342	2374166	2374414	1.06e-46	185
NODE_1453_length_662_cov_34.774359	ChrY	80.165	121	15	6	442	556	15272948	15273065	1.75e-15	82.4
NODE_3059_length_511_cov_105.059908	ChrY	80.169	237	47	0	73	309	1318882	1318646	1.66e-44	178
NODE_2238_length_568_cov_52.545825	ChrY	80.172	464	85	5	105	564	7081156	7080696	2.24e-93	340
NODE_2049_length_587_cov_55.219608	ChrY	80.172	348	64	4	157	502	4436555	4436211	8.62e-68	255
NODE_3059_length_511_cov_105.059908	ChrY	80.172	232	39	3	79	309	15091107	15090882	3.6e-41	167
NODE_1453_length_662_cov_34.774359	ChrY	80.172	116	22	1	442	557	12752939	12753053	1.36e-16	86.1
NODE_3059_length_511_cov_105.059908	ChrY	80.176	227	35	6	84	309	9135566	9135783	1.67e-39	161
NODE_2594_length_542_cov_140.453763	ChrY	80.178	449	77	8	69	512	11644515	11644074	5.97e-89	326
NODE_3059_length_511_cov_105.059908	ChrY	80.18	222	40	3	82	301	6149692	6149473	4.66e-40	163
NODE_2392_length_555_cov_703.305439	ChrY	80.18	222	33	9	179	393	2608281	2608498	8.49e-38	156
NODE_2513_length_547_cov_138.680851	ChrY	80.18	222	28	6	43	250	4548027	4547808	1.08e-36	152
NODE_2594_length_542_cov_140.453763	ChrY	80.184	217	41	2	28	244	14599908	14600122	1.78e-39	161
NODE_2392_length_555_cov_703.305439	ChrY	80.184	217	36	6	182	393	1703045	1702831	8.49e-38	156
NODE_3108_length_508_cov_131.143852	ChrY	80.184	217	23	6	282	481	1167672	1167885	1.68e-34	145
NODE_1789_length_618_cov_610.975970	ChrY	80.186	323	59	5	57	376	16693685	16693365	3.29e-62	237
NODE_2594_length_542_cov_140.453763	ChrY	80.189	212	42	0	28	239	16966905	16966694	6.41e-39	159
NODE_2392_length_555_cov_703.305439	ChrY	80.189	212	35	6	187	393	2244731	2244940	1.1e-36	152
NODE_2392_length_555_cov_703.305439	ChrY	80.189	212	35	6	187	393	5059343	5059552	1.1e-36	152
NODE_2594_length_542_cov_140.453763	ChrY	80.189	212	32	3	41	243	14936387	14936597	3.86e-36	150
NODE_2715_length_534_cov_61.164114	ChrY	80.189	106	16	4	332	434	15562304	15562201	2.35e-13	75
NODE_1858_length_610_cov_98.470919	ChrY	80.189	106	15	5	482	583	5431158	5431055	2.7e-13	75
NODE_1858_length_610_cov_98.470919	ChrY	80.189	106	15	5	482	583	5622478	5622581	2.7e-13	75
NODE_1983_length_594_cov_189.603482	ChrY	80.193	414	76	4	26	433	10764010	10763597	8.54e-83	305
NODE_1983_length_594_cov_189.603482	ChrY	80.193	414	76	4	26	433	13545431	13545844	8.54e-83	305
NODE_1983_length_594_cov_189.603482	ChrY	80.193	414	76	4	26	433	14994010	14993597	8.54e-83	305
NODE_1983_length_594_cov_189.603482	ChrY	80.193	414	69	7	26	433	14135348	14134942	1.43e-80	298
NODE_2160_length_576_cov_36.657315	ChrY	80.194	515	73	17	39	548	8031001	8030511	6.26e-99	359
NODE_1789_length_618_cov_610.975970	ChrY	80.195	308	56	2	78	384	16021659	16021962	7.13e-59	226
NODE_2594_length_542_cov_140.453763	ChrY	80.203	197	39	0	28	224	15536764	15536960	1.39e-35	148
NODE_2594_length_542_cov_140.453763	ChrY	80.204	490	83	8	24	511	719612	720089	7.61e-98	355
NODE_2392_length_555_cov_703.305439	ChrY	80.208	192	35	3	201	390	17131014	17131204	2.38e-33	141
NODE_1117_length_719_cov_19.314642	ChrY	80.214	374	67	5	352	719	9792461	9792833	2.94e-73	274
NODE_1588_length_643_cov_1161.604240	ChrY	80.214	374	65	8	30	397	14349188	14349558	9.41e-73	272
NODE_3108_length_508_cov_131.143852	ChrY	80.214	187	21	4	282	452	7696180	7696366	6.07e-29	126
NODE_1983_length_594_cov_189.603482	ChrY	80.216	278	48	7	26	299	4090412	4090686	1.15e-51	202
NODE_3208_length_502_cov_141.665882	ChrY	80.22	455	78	9	29	479	9730527	9730081	1.18e-90	331
NODE_2698_length_535_cov_19.275109	ChrY	80.22	273	52	2	93	364	14646837	14646566	2.88e-52	204
NODE_2513_length_547_cov_138.680851	ChrY	80.22	273	37	7	44	301	4161570	4161300	8.25e-48	189
NODE_2513_length_547_cov_138.680851	ChrY	80.224	268	30	9	40	293	8756605	8756347	4.96e-45	180
NODE_1789_length_618_cov_610.975970	ChrY	80.226	354	46	14	27	376	10414281	10413948	1.97e-64	244
NODE_2369_length_557_cov_260.158333	ChrY	80.226	354	40	9	179	532	4573016	4572693	8.23e-63	239
NODE_3059_length_511_cov_105.059908	ChrY	80.226	177	34	1	87	262	3717904	3718080	1.31e-30	132
NODE_2160_length_576_cov_36.657315	ChrY	80.228	526	67	16	32	548	923516	923019	1.74e-99	361
NODE_2513_length_547_cov_138.680851	ChrY	80.228	263	36	4	42	290	3147042	3146782	3.84e-46	183
NODE_2160_length_576_cov_36.657315	ChrY	80.228	263	24	10	300	558	13517311	13517073	8.75e-43	172
NODE_1983_length_594_cov_189.603482	ChrY	80.229	349	60	8	43	384	14411511	14411857	3.14e-67	254
NODE_2160_length_576_cov_36.657315	ChrY	80.233	516	76	9	36	547	5520425	5520918	1.35e-100	364
NODE_2594_length_542_cov_140.453763	ChrY	80.233	344	66	1	28	371	16269140	16268799	2.21e-68	257
NODE_2513_length_547_cov_138.680851	ChrY	80.233	258	35	7	61	304	1568178	1567923	4.96e-45	180
NODE_2594_length_542_cov_140.453763	ChrY	80.24	501	83	9	24	512	5020067	5020563	4.55e-100	363
NODE_3059_length_511_cov_105.059908	ChrY	80.24	167	31	2	311	475	8728366	8728532	2.2e-28	124
NODE_3059_length_511_cov_105.059908	ChrY	80.24	167	31	1	316	480	11033122	11032956	2.2e-28	124
NODE_2049_length_587_cov_55.219608	ChrY	80.241	415	75	5	149	559	13915651	13915240	8.43e-83	305
NODE_1983_length_594_cov_189.603482	ChrY	80.241	415	74	7	26	433	10687256	10686843	8.54e-83	305
NODE_2594_length_542_cov_140.453763	ChrY	80.247	486	82	8	28	512	954149	953677	2.74e-97	353
NODE_3059_length_511_cov_105.059908	ChrY	80.247	162	30	1	321	480	11862651	11862490	2.84e-27	121
NODE_3059_length_511_cov_105.059908	ChrY	80.247	162	30	1	316	475	11914417	11914256	2.84e-27	121
NODE_2531_length_546_cov_16.997868	ChrY	80.247	162	28	3	280	438	11490137	11490297	1.1e-26	119
NODE_3059_length_511_cov_105.059908	ChrY	80.247	162	22	8	321	475	12305841	12305683	4.76e-25	113
NODE_2820_length_527_cov_424.697778	ChrY	80.249	481	81	11	29	504	2898719	2898248	3.44e-96	350
NODE_1789_length_618_cov_610.975970	ChrY	80.252	238	43	4	143	376	16530085	16529848	7.28e-44	176
NODE_3169_length_504_cov_1559.540984	ChrY	80.255	471	61	15	8	476	3082886	3083326	5.53e-89	326
NODE_2369_length_557_cov_260.158333	ChrY	80.255	314	52	5	168	479	10698428	10698733	1.78e-59	228
NODE_2594_length_542_cov_140.453763	ChrY	80.256	390	64	9	29	415	13927138	13927517	1.31e-75	281
NODE_2049_length_587_cov_55.219608	ChrY	80.26	385	66	9	183	563	7542408	7542030	1.42e-75	281
NODE_1983_length_594_cov_189.603482	ChrY	80.263	380	69	5	27	400	15868213	15868592	1.44e-75	281
NODE_2531_length_546_cov_16.997868	ChrY	80.263	152	27	2	290	438	922007	922158	1.83e-24	111
NODE_2531_length_546_cov_16.997868	ChrY	80.263	152	27	3	290	438	1969495	1969344	1.83e-24	111
NODE_2531_length_546_cov_16.997868	ChrY	80.263	152	27	2	290	438	6523045	6522894	1.83e-24	111
NODE_2531_length_546_cov_16.997868	ChrY	80.263	152	24	5	290	437	11259398	11259249	6.59e-24	110
NODE_3059_length_511_cov_105.059908	ChrY	80.263	152	15	6	332	480	16419488	16419349	3.7e-21	100
NODE_2160_length_576_cov_36.657315	ChrY	80.266	527	76	16	27	548	7981525	7982028	8.04e-103	372
NODE_1983_length_594_cov_189.603482	ChrY	80.268	299	53	5	65	357	12313762	12314060	3.18e-57	220
NODE_3059_length_511_cov_105.059908	ChrY	80.269	223	42	1	79	301	5718819	5719039	3.6e-41	167
NODE_2160_length_576_cov_36.657315	ChrY	80.271	517	72	15	38	549	7968682	7969173	4.84e-100	363
NODE_3059_length_511_cov_105.059908	ChrY	80.275	218	38	4	78	292	4973945	4974160	6.02e-39	159
NODE_2392_length_555_cov_703.305439	ChrY	80.275	218	37	5	179	393	1010232	1010446	6.57e-39	159
NODE_3108_length_508_cov_131.143852	ChrY	80.275	218	23	10	282	481	5171312	5171527	4.66e-35	147
NODE_3108_length_508_cov_131.143852	ChrY	80.275	218	23	10	282	481	6198192	6198407	4.66e-35	147
NODE_3108_length_508_cov_131.143852	ChrY	80.275	218	24	6	282	481	7081571	7081787	4.66e-35	147
NODE_1789_length_618_cov_610.975970	ChrY	80.278	360	63	6	27	384	5889192	5889545	1.51e-70	265
NODE_2369_length_557_cov_260.158333	ChrY	80.278	360	59	8	168	526	10547121	10547469	1.76e-69	261
NODE_1789_length_618_cov_610.975970	ChrY	80.282	355	56	7	31	384	6686616	6686275	9.09e-68	255
NODE_1789_length_618_cov_610.975970	ChrY	80.282	355	53	9	27	376	16686729	16687071	1.18e-66	252
NODE_2392_length_555_cov_703.305439	ChrY	80.282	213	39	3	179	388	6281272	6281060	2.36e-38	158
NODE_3108_length_508_cov_131.143852	ChrY	80.282	213	25	7	285	480	2067683	2067471	1.68e-34	145
NODE_2531_length_546_cov_16.997868	ChrY	80.282	142	26	1	291	430	4753790	4753649	8.53e-23	106
NODE_1983_length_594_cov_189.603482	ChrY	80.288	416	71	10	26	433	11785759	11786171	3.07e-82	303
NODE_3059_length_511_cov_105.059908	ChrY	80.288	208	41	0	94	301	4163819	4163612	2.17e-38	158
NODE_636_length_829_cov_118.711436	ChrY	80.288	208	31	8	27	230	4888598	4888799	2.15e-35	148
NODE_2594_length_542_cov_140.453763	ChrY	80.292	274	43	2	28	290	9704745	9705018	4.88e-50	196
NODE_2513_length_547_cov_138.680851	ChrY	80.292	274	32	7	41	300	16665352	16665087	2.97e-47	187
NODE_3169_length_504_cov_1559.540984	ChrY	80.294	477	62	11	4	477	1578772	1579219	1.19e-90	331
NODE_2820_length_527_cov_424.697778	ChrY	80.297	472	85	6	36	504	6856565	6856099	3.44e-96	350
NODE_1983_length_594_cov_189.603482	ChrY	80.299	401	72	6	38	432	14625034	14624635	5.14e-80	296
NODE_2160_length_576_cov_36.657315	ChrY	80.303	198	34	5	248	443	5558742	5558548	1.91e-34	145
NODE_195_length_1044_cov_5.632885	ChrY	80.303	132	26	0	328	459	2015798	2015667	7.74e-21	100
NODE_2715_length_534_cov_61.164114	ChrY	80.303	132	25	1	337	467	13547671	13547802	1.39e-20	99
NODE_2891_length_522_cov_278.824719	ChrY	80.303	132	15	5	39	169	16682845	16682724	8.2e-18	89.8
NODE_833_length_775_cov_33.163324	ChrY	80.311	193	12	12	74	241	2889606	2889415	1.22e-27	122
NODE_2160_length_576_cov_36.657315	ChrY	80.312	320	41	7	232	549	15124831	15125130	8.57e-58	222
NODE_2160_length_576_cov_36.657315	ChrY	80.312	320	38	9	233	549	2300567	2300864	1.11e-56	219
NODE_1983_length_594_cov_189.603482	ChrY	80.315	381	69	5	59	433	12428796	12429176	4e-76	283
NODE_2709_length_534_cov_220.089716	ChrY	80.315	127	23	2	24	149	9216626	9216751	1.8e-19	95.3
NODE_2715_length_534_cov_61.164114	ChrY	80.315	127	21	3	389	511	12001732	12001858	6.49e-19	93.5
NODE_1983_length_594_cov_189.603482	ChrY	80.319	376	68	5	34	403	14028594	14028219	5.18e-75	279
NODE_2958_length_518_cov_60.564626	ChrY	80.319	188	22	9	223	398	16093649	16093465	1.72e-29	128
NODE_2958_length_518_cov_60.564626	ChrY	80.328	122	23	1	274	395	10393748	10393868	2.26e-18	91.6
NODE_2820_length_527_cov_424.697778	ChrY	80.332	361	63	6	37	394	5962591	5962946	3.56e-71	267
NODE_2820_length_527_cov_424.697778	ChrY	80.332	361	62	7	37	394	5832013	5831659	1.28e-70	265
NODE_636_length_829_cov_118.711436	ChrY	80.335	656	105	20	27	671	5067930	5068572	8.69e-134	475
NODE_636_length_829_cov_118.711436	ChrY	80.335	656	105	20	27	671	5289243	5289885	8.69e-134	475
NODE_1983_length_594_cov_189.603482	ChrY	80.336	417	70	10	26	433	15517794	15517381	8.54e-83	305
NODE_2715_length_534_cov_61.164114	ChrY	80.337	178	27	4	332	506	13248120	13248292	1.78e-29	128
NODE_2160_length_576_cov_36.657315	ChrY	80.342	468	62	11	96	558	9724498	9724056	1.77e-89	327
NODE_1789_length_618_cov_610.975970	ChrY	80.342	351	53	8	27	375	4237404	4237740	1.18e-66	252
NODE_3059_length_511_cov_105.059908	ChrY	80.342	234	44	1	76	309	575601	575370	5.98e-44	176
NODE_1789_length_618_cov_610.975970	ChrY	80.345	290	50	7	92	376	16662761	16663048	5.55e-55	213
NODE_2913_length_521_cov_14.876126	ChrY	80.346	463	60	13	36	493	8885393	8884957	7.41e-88	322
NODE_2160_length_576_cov_36.657315	ChrY	80.347	519	73	12	36	549	6883382	6882888	3.74e-101	366
NODE_2715_length_534_cov_61.164114	ChrY	80.347	173	30	3	343	511	11541772	11541600	1.78e-29	128
NODE_2160_length_576_cov_36.657315	ChrY	80.349	458	62	10	96	549	10015788	10016221	8.21e-88	322
NODE_2160_length_576_cov_36.657315	ChrY	80.353	453	60	14	101	549	9546342	9546769	3.82e-86	316
NODE_2513_length_547_cov_138.680851	ChrY	80.357	224	26	8	43	251	15343548	15343768	3.01e-37	154
NODE_2715_length_534_cov_61.164114	ChrY	80.357	168	29	3	348	511	16006286	16006119	2.3e-28	124
NODE_2594_length_542_cov_140.453763	ChrY	80.365	219	43	0	28	246	13450865	13451083	3.83e-41	167
NODE_2594_length_542_cov_140.453763	ChrY	80.365	219	37	1	28	246	12683238	12683450	1.78e-39	161
NODE_2392_length_555_cov_703.305439	ChrY	80.365	219	36	6	179	392	572733	572517	6.57e-39	159
NODE_2392_length_555_cov_703.305439	ChrY	80.365	219	36	6	180	393	1726781	1726997	6.57e-39	159
NODE_2392_length_555_cov_703.305439	ChrY	80.365	219	36	6	179	392	6214344	6214128	6.57e-39	159
NODE_2392_length_555_cov_703.305439	ChrY	80.365	219	31	9	179	387	2177808	2178024	8.49e-38	156
NODE_3059_length_511_cov_105.059908	ChrY	80.368	163	30	1	321	481	11378241	11378403	7.9e-28	122
NODE_3059_length_511_cov_105.059908	ChrY	80.368	163	21	4	321	481	14079225	14079378	4.76e-25	113
NODE_2513_length_547_cov_138.680851	ChrY	80.37	270	27	9	45	300	14948899	14948642	1.38e-45	182
NODE_3108_length_508_cov_131.143852	ChrY	80.374	214	25	6	285	481	2077491	2077278	4.66e-35	147
NODE_2160_length_576_cov_36.657315	ChrY	80.374	214	18	7	338	549	8807387	8807578	2.47e-33	141
NODE_2690_length_535_cov_97.475983	ChrY	80.376	479	61	17	27	500	8885532	8885082	3.52e-91	333
NODE_1975_length_595_cov_72.808880	ChrY	80.376	372	57	9	29	397	2857925	2857567	1.12e-71	268
NODE_3155_length_505_cov_862.521028	ChrY	80.377	265	44	5	210	473	6690778	6690521	1.63e-49	195
NODE_3155_length_505_cov_862.521028	ChrY	80.377	265	44	5	210	473	7115110	7114853	1.63e-49	195
NODE_2820_length_527_cov_424.697778	ChrY	80.38	474	79	12	36	504	9604692	9604228	1.24e-95	348
NODE_2594_length_542_cov_140.453763	ChrY	80.38	316	55	5	43	355	10709017	10709328	3.72e-61	233
NODE_2049_length_587_cov_55.219608	ChrY	80.383	418	70	7	151	563	10739886	10739476	2.35e-83	307
NODE_3059_length_511_cov_105.059908	ChrY	80.385	260	46	5	55	309	12355350	12355091	5.94e-49	193
NODE_1789_length_618_cov_610.975970	ChrY	80.387	362	54	12	30	387	2739414	2739066	7.03e-69	259
NODE_2238_length_568_cov_52.545825	ChrY	80.388	464	82	8	105	564	5170905	5170447	1.73e-94	344
NODE_2238_length_568_cov_52.545825	ChrY	80.388	464	82	8	105	564	6197785	6197327	1.73e-94	344
NODE_1970_length_595_cov_489.270270	ChrY	80.392	561	82	20	29	572	2904766	2904217	1.06e-111	401
NODE_1789_length_618_cov_610.975970	ChrY	80.392	357	60	10	26	376	13826642	13826290	5.43e-70	263
NODE_1789_length_618_cov_610.975970	ChrY	80.392	357	53	11	27	379	12862087	12861744	9.09e-68	255
NODE_2531_length_546_cov_16.997868	ChrY	80.392	153	25	4	290	438	1717377	1717226	1.83e-24	111
NODE_2531_length_546_cov_16.997868	ChrY	80.392	153	24	5	290	438	15353199	15353349	1.83e-24	111
NODE_636_length_829_cov_118.711436	ChrY	80.403	745	122	12	26	767	7429906	7429183	6.53e-155	545
NODE_636_length_829_cov_118.711436	ChrY	80.403	745	122	12	26	767	7455822	7456545	6.53e-155	545
NODE_1789_length_618_cov_610.975970	ChrY	80.405	296	45	7	89	382	16177242	16177526	5.55e-55	213
NODE_2531_length_546_cov_16.997868	ChrY	80.405	148	25	3	286	429	14201582	14201729	6.59e-24	110
NODE_2131_length_579_cov_72.157371	ChrY	80.405	148	26	2	179	326	5142392	5142536	7e-24	110
NODE_2392_length_555_cov_703.305439	ChrY	80.405	148	24	5	225	369	708406	708261	2.41e-23	108
NODE_2392_length_555_cov_703.305439	ChrY	80.405	148	24	5	225	368	11790107	11790253	2.41e-23	108
NODE_2160_length_576_cov_36.657315	ChrY	80.412	194	32	5	249	439	6529215	6529025	6.86e-34	143
NODE_3059_length_511_cov_105.059908	ChrY	80.417	240	45	1	62	301	8398664	8398427	1.29e-45	182
NODE_2160_length_576_cov_36.657315	ChrY	80.418	526	72	14	27	543	3270403	3270906	8.04e-103	372
NODE_2594_length_542_cov_140.453763	ChrY	80.423	189	35	2	28	215	14472665	14472478	6.45e-34	143
NODE_2958_length_518_cov_60.564626	ChrY	80.423	189	26	1	221	398	12329534	12329346	3.7e-31	134
NODE_2715_length_534_cov_61.164114	ChrY	80.423	189	25	9	331	511	11330421	11330237	3.82e-31	134
NODE_3108_length_508_cov_131.143852	ChrY	80.423	189	20	7	282	453	6811197	6811385	1.69e-29	128
NODE_2049_length_587_cov_55.219608	ChrY	80.43	419	74	5	149	563	8615611	8616025	5.04e-85	313
NODE_1983_length_594_cov_189.603482	ChrY	80.435	414	75	5	26	433	13030407	13030820	1.84e-84	311
NODE_1983_length_594_cov_189.603482	ChrY	80.435	414	74	6	26	433	9007271	9007683	6.6e-84	309
NODE_1983_length_594_cov_189.603482	ChrY	80.435	414	70	6	26	433	10510026	10509618	8.54e-83	305
NODE_1983_length_594_cov_189.603482	ChrY	80.435	414	66	9	32	433	12069482	12069072	1.1e-81	302
NODE_2601_length_541_cov_62.974138	ChrY	80.435	322	49	10	28	346	10172857	10172547	3.71e-61	233
NODE_2513_length_547_cov_138.680851	ChrY	80.435	276	38	6	38	299	5834899	5835172	4.93e-50	196
NODE_2392_length_555_cov_703.305439	ChrY	80.435	230	37	7	169	393	3518992	3518766	1.09e-41	169
NODE_2715_length_534_cov_61.164114	ChrY	80.435	184	32	3	332	511	16172568	16172385	2.96e-32	137
NODE_2715_length_534_cov_61.164114	ChrY	80.435	184	31	5	332	511	11064529	11064711	1.06e-31	135
NODE_2860_length_525_cov_3.145089	ChrY	80.435	138	27	0	358	495	10958805	10958942	8.19e-23	106
NODE_2513_length_547_cov_138.680851	ChrY	80.435	138	23	4	163	298	12952623	12952488	1.11e-21	102
NODE_1453_length_662_cov_34.774359	ChrY	80.435	138	21	5	442	574	15025859	15025723	4.84e-21	100
NODE_2698_length_535_cov_19.275109	ChrY	80.443	271	49	3	93	359	6207777	6207507	2.88e-52	204
NODE_2860_length_525_cov_3.145089	ChrY	80.451	133	22	4	365	495	11486460	11486330	1.37e-20	99
NODE_2392_length_555_cov_703.305439	ChrY	80.455	220	37	4	179	393	2688988	2688770	5.08e-40	163
NODE_2392_length_555_cov_703.305439	ChrY	80.455	220	37	4	179	393	5811917	5812135	5.08e-40	163
NODE_2392_length_555_cov_703.305439	ChrY	80.455	220	37	4	179	393	5982689	5982471	5.08e-40	163
NODE_2392_length_555_cov_703.305439	ChrY	80.455	220	35	7	179	392	2705453	2705670	1.83e-39	161
NODE_2392_length_555_cov_703.305439	ChrY	80.455	220	35	7	179	392	5791712	5791495	1.83e-39	161
NODE_2392_length_555_cov_703.305439	ChrY	80.455	220	35	7	179	392	5999165	5999382	1.83e-39	161
NODE_1970_length_595_cov_489.270270	ChrY	80.458	568	85	14	29	574	5873772	5874335	1.76e-114	411
NODE_2160_length_576_cov_36.657315	ChrY	80.46	348	58	9	93	435	6192437	6192779	2.35e-68	257
NODE_1983_length_594_cov_189.603482	ChrY	80.46	348	58	8	26	365	10702722	10703067	2.43e-68	257
NODE_1983_length_594_cov_189.603482	ChrY	80.46	348	59	8	27	366	11010708	11011054	2.43e-68	257
NODE_2715_length_534_cov_61.164114	ChrY	80.46	174	30	3	342	511	11110163	11109990	4.95e-30	130
NODE_2715_length_534_cov_61.164114	ChrY	80.46	174	29	4	342	511	16802659	16802831	1.78e-29	128
NODE_3059_length_511_cov_105.059908	ChrY	80.465	215	38	3	94	306	1494202	1494414	1.67e-39	161
NODE_884_length_766_cov_150.394775	ChrY	80.465	215	35	2	262	476	17130133	17130340	3.29e-38	158
NODE_2513_length_547_cov_138.680851	ChrY	80.469	256	33	6	41	281	6095132	6095385	4.96e-45	180
NODE_2513_length_547_cov_138.680851	ChrY	80.469	128	25	0	173	300	4429630	4429757	1.43e-20	99
NODE_1453_length_662_cov_34.774359	ChrY	80.469	128	11	7	298	425	12638420	12638533	1.36e-16	86.1
NODE_2540_length_545_cov_237.228632	ChrY	80.473	507	87	12	19	518	16370267	16369766	1.63e-104	377
NODE_195_length_1044_cov_5.632885	ChrY	80.473	169	30	3	333	501	3828290	3828125	1.28e-28	126
NODE_2698_length_535_cov_19.275109	ChrY	80.473	169	28	4	189	357	7036520	7036357	2.31e-28	124
NODE_2842_length_526_cov_9.875278	ChrY	80.473	169	25	7	298	461	9333026	9332861	8.15e-28	122
NODE_3059_length_511_cov_105.059908	ChrY	80.473	169	24	7	312	475	14637557	14637721	2.84e-27	121
NODE_2049_length_587_cov_55.219608	ChrY	80.476	420	74	5	149	563	11196160	11195744	1.4e-85	315
NODE_2513_length_547_cov_138.680851	ChrY	80.476	210	25	7	41	236	14027333	14027540	5.04e-35	147
NODE_1983_length_594_cov_189.603482	ChrY	80.482	415	71	9	26	433	13391009	13391420	6.6e-84	309
NODE_2594_length_542_cov_140.453763	ChrY	80.488	492	88	7	24	512	2726882	2727368	2.72e-102	370
NODE_2594_length_542_cov_140.453763	ChrY	80.488	492	88	7	24	512	6511160	6510674	2.72e-102	370
NODE_1789_length_618_cov_610.975970	ChrY	80.488	246	43	4	133	376	15099406	15099648	4.35e-46	183
NODE_2160_length_576_cov_36.657315	ChrY	80.492	528	70	11	36	558	1030855	1030356	2.24e-103	374
NODE_2369_length_557_cov_260.158333	ChrY	80.495	364	57	5	171	532	14567397	14567748	3.78e-71	267
NODE_2369_length_557_cov_260.158333	ChrY	80.495	364	50	11	171	532	9817668	9817324	6.32e-69	259
NODE_2820_length_527_cov_424.697778	ChrY	80.501	359	69	1	37	395	4902303	4902660	2.13e-73	274
NODE_2160_length_576_cov_36.657315	ChrY	80.502	518	72	14	37	549	9585291	9585784	2.89e-102	370
NODE_2531_length_546_cov_16.997868	ChrY	80.503	159	29	2	283	439	4428548	4428390	3.05e-27	121
NODE_3059_length_511_cov_105.059908	ChrY	80.503	159	23	6	326	480	12282052	12281898	1.32e-25	115
NODE_2160_length_576_cov_36.657315	ChrY	80.505	436	55	12	120	549	2098013	2097602	2.3e-83	307
NODE_2513_length_547_cov_138.680851	ChrY	80.505	277	38	6	41	303	6112125	6112399	1.37e-50	198
NODE_1975_length_595_cov_72.808880	ChrY	80.506	395	47	19	26	397	6832570	6832183	6.71e-74	276
NODE_3059_length_511_cov_105.059908	ChrY	80.508	236	46	0	74	309	3481113	3480878	1.29e-45	182
NODE_1200_length_704_cov_704.062201	ChrY	80.51	667	111	9	23	677	3366990	3367649	2.03e-139	494
NODE_2513_length_547_cov_138.680851	ChrY	80.515	272	35	8	44	300	6628160	6627892	6.38e-49	193
NODE_2715_length_534_cov_61.164114	ChrY	80.519	154	23	6	357	505	11407700	11407851	1.79e-24	111
NODE_2531_length_546_cov_16.997868	ChrY	80.519	154	18	7	290	438	12426535	12426681	2.37e-23	108
NODE_2531_length_546_cov_16.997868	ChrY	80.519	154	16	7	281	431	13572168	13572310	8.53e-23	106
NODE_3059_length_511_cov_105.059908	ChrY	80.526	190	33	3	307	493	1394285	1394097	6.07e-34	143
NODE_2160_length_576_cov_36.657315	ChrY	80.529	529	69	18	27	549	7763255	7763755	6.21e-104	375
NODE_2690_length_535_cov_97.475983	ChrY	80.529	416	73	6	94	504	2132237	2131825	4.58e-85	313
NODE_1983_length_594_cov_189.603482	ChrY	80.529	416	70	7	26	433	10897073	10897485	6.6e-84	309
NODE_2594_length_542_cov_140.453763	ChrY	80.531	339	62	3	24	361	1113749	1114084	2.21e-68	257
NODE_1789_length_618_cov_610.975970	ChrY	80.531	339	61	3	39	375	14845769	14846104	9.09e-68	255
NODE_2958_length_518_cov_60.564626	ChrY	80.531	113	19	3	274	385	16197420	16197530	3.78e-16	84.2
NODE_2690_length_535_cov_97.475983	ChrY	80.533	488	80	12	28	506	9324116	9323635	1.61e-99	361
NODE_1588_length_643_cov_1161.604240	ChrY	80.534	524	93	6	107	624	4656079	4655559	1.92e-109	394
NODE_2513_length_547_cov_138.680851	ChrY	80.534	262	34	8	48	295	15854869	15854611	1.07e-46	185
NODE_2086_length_583_cov_81.717391	ChrY	80.537	298	54	2	261	557	1251516	1251810	6.71e-59	226
NODE_2594_length_542_cov_140.453763	ChrY	80.538	483	76	15	34	512	5745829	5746297	7.61e-98	355
NODE_2715_length_534_cov_61.164114	ChrY	80.541	185	31	4	331	511	4875299	4875482	2.96e-32	137
NODE_2715_length_534_cov_61.164114	ChrY	80.541	185	30	4	331	511	13343252	13343070	2.96e-32	137
NODE_2392_length_555_cov_703.305439	ChrY	80.543	221	35	7	179	393	4769488	4769270	5.08e-40	163
NODE_1983_length_594_cov_189.603482	ChrY	80.548	365	65	5	68	426	11536220	11536584	6.7e-74	276
NODE_2820_length_527_cov_424.697778	ChrY	80.55	473	82	8	36	504	5806599	5807065	7.39e-98	355
NODE_2820_length_527_cov_424.697778	ChrY	80.55	473	82	8	36	504	5988007	5987541	7.39e-98	355
NODE_2820_length_527_cov_424.697778	ChrY	80.55	473	80	10	36	504	2694298	2693834	2.66e-97	353
NODE_1975_length_595_cov_72.808880	ChrY	80.556	396	47	17	25	397	6653647	6653259	1.86e-74	278
NODE_1789_length_618_cov_610.975970	ChrY	80.556	360	62	6	27	384	6283357	6283710	3.25e-72	270
NODE_2392_length_555_cov_703.305439	ChrY	80.556	216	39	3	179	391	5338265	5338050	5.08e-40	163
NODE_2392_length_555_cov_703.305439	ChrY	80.556	216	37	5	179	390	2692927	2693141	1.83e-39	161
NODE_2392_length_555_cov_703.305439	ChrY	80.556	216	37	5	179	390	5986633	5986847	1.83e-39	161
NODE_2392_length_555_cov_703.305439	ChrY	80.556	216	34	7	179	389	5177230	5177442	6.57e-39	159
NODE_2392_length_555_cov_703.305439	ChrY	80.556	216	35	6	179	389	6204102	6204315	6.57e-39	159
NODE_3108_length_508_cov_131.143852	ChrY	80.556	216	23	11	285	481	5387382	5387597	1.3e-35	148
NODE_2715_length_534_cov_61.164114	ChrY	80.556	180	30	4	331	506	11883085	11883263	3.82e-31	134
NODE_2594_length_542_cov_140.453763	ChrY	80.556	144	26	1	28	169	10335613	10335470	6.54e-24	110
NODE_2715_length_534_cov_61.164114	ChrY	80.556	144	22	5	349	487	15124438	15124580	8.33e-23	106
NODE_2594_length_542_cov_140.453763	ChrY	80.563	355	60	8	28	381	1698199	1697853	1.32e-70	265
NODE_2513_length_547_cov_138.680851	ChrY	80.565	283	37	9	46	313	6701375	6701096	1.06e-51	202
NODE_2594_length_542_cov_140.453763	ChrY	80.567	494	83	7	21	512	4086751	4087233	9.78e-102	368
NODE_2049_length_587_cov_55.219608	ChrY	80.57	386	63	11	183	563	7192047	7191669	3.06e-77	287
NODE_2049_length_587_cov_55.219608	ChrY	80.57	386	64	10	183	563	7343279	7343658	3.06e-77	287
NODE_3059_length_511_cov_105.059908	ChrY	80.571	175	29	4	303	473	16796593	16796766	4.72e-30	130
NODE_2715_length_534_cov_61.164114	ChrY	80.571	175	28	5	342	511	5922646	5922819	4.95e-30	130
NODE_3059_length_511_cov_105.059908	ChrY	80.571	175	17	7	311	482	4370752	4370592	1.02e-26	119
NODE_2594_length_542_cov_140.453763	ChrY	80.573	489	85	4	24	512	9405601	9405123	9.78e-102	368
NODE_2049_length_587_cov_55.219608	ChrY	80.576	417	71	8	151	563	14647357	14646947	5.04e-85	313
NODE_2891_length_522_cov_278.824719	ChrY	80.576	139	26	1	32	170	13108796	13108659	8.14e-23	106
NODE_2531_length_546_cov_16.997868	ChrY	80.576	139	22	4	303	438	1388416	1388280	1.1e-21	102
NODE_3204_length_502_cov_399.195294	ChrY	80.58	448	81	3	28	470	1658500	1658946	1.97e-93
NODE_3204_length_502_cov_399.195294	ChrY	80.58	448	81	6	29	474	9899319	9898876	1.97e-93
NODE_2601_length_541_cov_62.974138	ChrY	80.583	206	21	12	275	479	1435668	1435481	2.32e-33	141
NODE_2513_length_547_cov_138.680851	ChrY	80.586	273	35	8	41	298	613848	614117	1.77e-49	195
NODE_2513_length_547_cov_138.680851	ChrY	80.586	273	30	7	41	299	10631768	10632031	8.25e-48	189
NODE_3059_length_511_cov_105.059908	ChrY	80.588	170	30	3	305	472	6487469	6487637	1.7e-29	128
NODE_3169_length_504_cov_1559.540984	ChrY	80.591	474	56	15	8	476	2113447	2113005	3.31e-91	333
NODE_2513_length_547_cov_138.680851	ChrY	80.591	237	30	6	40	262	5046736	5046502	1.07e-41	169
NODE_2513_length_547_cov_138.680851	ChrY	80.597	268	35	7	45	298	9595024	9595288	2.29e-48	191
NODE_1975_length_595_cov_72.808880	ChrY	80.597	134	24	2	195	326	4919564	4919697	1.2e-21	102
NODE_1789_length_618_cov_610.975970	ChrY	80.597	134	25	1	244	376	16239362	16239229	1.25e-21	102
NODE_2715_length_534_cov_61.164114	ChrY	80.597	134	23	2	342	472	10208903	10208770	3.88e-21	100
NODE_1453_length_662_cov_34.774359	ChrY	80.597	134	22	3	298	427	14601729	14601862	4.84e-21	100
NODE_1789_length_618_cov_610.975970	ChrY	80.601	366	61	9	29	390	388132	388491	2.51e-73	274
NODE_2453_length_551_cov_1429.082278	ChrY	80.606	330	44	12	29	355	3247322	3247634	2.93e-62	237
NODE_2820_length_527_cov_424.697778	ChrY	80.609	361	62	6	37	394	2668881	2669236	7.66e-73	272
NODE_2160_length_576_cov_36.657315	ChrY	80.612	98	16	3	338	433	12804192	12804288	9.13e-13	73.1
NODE_2594_length_542_cov_140.453763	ChrY	80.617	227	44	0	50	276	16314087	16313861	6.36e-44	176
NODE_2513_length_547_cov_138.680851	ChrY	80.62	258	27	6	47	290	5037769	5037521	1.79e-44	178
NODE_2513_length_547_cov_138.680851	ChrY	80.62	258	27	6	47	290	5259088	5258840	1.79e-44	178
NODE_2803_length_528_cov_1494.607539	ChrY	80.622	418	68	11	26	434	16100146	16100559	1.63e-84	311
NODE_1975_length_595_cov_72.808880	ChrY	80.625	320	52	8	50	366	7034985	7034673	8.8e-63	239
NODE_1789_length_618_cov_610.975970	ChrY	80.625	320	52	5	60	376	17147602	17147290	9.15e-63	239
NODE_1789_length_618_cov_610.975970	ChrY	80.627	351	63	5	29	376	11064877	11064529	4.2e-71	267
NODE_3059_length_511_cov_105.059908	ChrY	80.628	191	33	3	121	309	1366019	1365831	1.69e-34	145
NODE_3059_length_511_cov_105.059908	ChrY	80.628	191	32	4	300	487	13632512	13632324	6.07e-34	143
NODE_636_length_829_cov_118.711436	ChrY	80.633	790	120	25	27	802	9174230	9175000	1.79e-165	580
NODE_2012_length_592_cov_27.221359	ChrY	80.633	537	69	15	40	564	3610276	3610789	3.82e-106	383
NODE_2369_length_557_cov_260.158333	ChrY	80.634	284	53	2	233	516	9538053	9538334	1.07e-56	219
NODE_1983_length_594_cov_189.603482	ChrY	80.634	284	48	7	26	304	9328409	9328128	5.32e-55	213
NODE_2160_length_576_cov_36.657315	ChrY	80.645	527	73	16	36	558	3142751	3142250	1.34e-105	381
NODE_1789_length_618_cov_610.975970	ChrY	80.645	279	29	11	112	388	10970957	10970702	7.23e-49	193
NODE_2392_length_555_cov_703.305439	ChrY	80.645	217	39	3	180	393	3458653	3458869	1.41e-40	165
NODE_2392_length_555_cov_703.305439	ChrY	80.645	217	35	6	179	390	5187432	5187218	1.83e-39	161
NODE_2392_length_555_cov_703.305439	ChrY	80.645	217	34	7	182	393	9679353	9679140	1.83e-39	161
NODE_2392_length_555_cov_703.305439	ChrY	80.645	217	34	4	179	393	11210557	11210767	1.83e-39	161
NODE_3108_length_508_cov_131.143852	ChrY	80.645	217	25	6	282	481	7098063	7098279	1e-36	152
NODE_3108_length_508_cov_131.143852	ChrY	80.645	217	23	6	282	481	7811532	7811746	3.6e-36	150
NODE_3108_length_508_cov_131.143852	ChrY	80.645	217	21	6	285	481	8109212	8108997	1.3e-35	148
NODE_3108_length_508_cov_131.143852	ChrY	80.645	186	31	4	21	201	6277449	6277634	7.8e-33	139
NODE_2958_length_518_cov_60.564626	ChrY	80.645	186	25	1	221	395	12886371	12886556	3.7e-31	134
NODE_2715_length_534_cov_61.164114	ChrY	80.645	155	26	3	361	511	15988492	15988646	3.85e-26	117
NODE_3059_length_511_cov_105.059908	ChrY	80.645	155	22	4	93	245	10552838	10552690	4.76e-25	113
NODE_2594_length_542_cov_140.453763	ChrY	80.652	491	82	7	24	512	4221434	4220955	9.78e-102	368
NODE_1983_length_594_cov_189.603482	ChrY	80.653	398	71	5	26	417	13239411	13239808	3.07e-82	303
NODE_1975_length_595_cov_72.808880	ChrY	80.653	398	43	11	29	397	16186545	16186937	1.86e-74	278
NODE_2369_length_557_cov_260.158333	ChrY	80.654	367	59	8	171	532	268059	267700	2.26e-73	274
NODE_2594_length_542_cov_140.453763	ChrY	80.658	243	44	3	28	269	13743757	13743997	1.06e-46	185
NODE_1975_length_595_cov_72.808880	ChrY	80.66	212	28	6	29	228	7098956	7098746	1.18e-36	152
NODE_2513_length_547_cov_138.680851	ChrY	80.66	212	25	6	41	238	13717717	13717508	3.89e-36	150
NODE_3108_length_508_cov_131.143852	ChrY	80.66	212	24	5	285	479	7844040	7843829	1.3e-35	148
NODE_1789_length_618_cov_610.975970	ChrY	80.663	362	58	8	27	384	6851079	6850726	3.25e-72	270
NODE_3059_length_511_cov_105.059908	ChrY	80.663	181	35	0	71	251	1406712	1406892	2.18e-33	141
NODE_2820_length_527_cov_424.697778	ChrY	80.665	481	79	11	29	504	5165431	5164960	1.59e-99	361
NODE_2820_length_527_cov_424.697778	ChrY	80.665	481	79	11	29	504	6192306	6191835	1.59e-99	361
NODE_1983_length_594_cov_189.603482	ChrY	80.669	269	45	7	35	299	2581208	2580943	1.15e-51	202
NODE_1983_length_594_cov_189.603482	ChrY	80.669	269	45	7	35	299	4217765	4217500	1.15e-51	202
NODE_1983_length_594_cov_189.603482	ChrY	80.67	388	69	5	46	427	16834670	16835057	5.14e-80	296
NODE_1789_length_618_cov_610.975970	ChrY	80.672	357	64	5	27	379	7810204	7809849	9.03e-73	272
NODE_1789_length_618_cov_610.975970	ChrY	80.672	357	58	5	31	386	6492220	6491874	4.2e-71	267
NODE_1453_length_662_cov_34.774359	ChrY	80.672	119	19	3	442	559	15836095	15836210	1.05e-17	89.8
NODE_1389_length_671_cov_1378.649832	ChrY	80.672	119	18	5	344	460	13042037	13042152	3.82e-17	87.9
NODE_2601_length_541_cov_62.974138	ChrY	80.676	207	30	7	275	479	8081436	8081238	1.07e-36	152
NODE_3108_length_508_cov_131.143852	ChrY	80.676	207	20	10	293	481	5188368	5188164	6.03e-34	143
NODE_3108_length_508_cov_131.143852	ChrY	80.676	207	20	10	293	481	6215281	6215077	6.03e-34	143
NODE_2594_length_542_cov_140.453763	ChrY	80.679	471	83	5	43	512	12131270	12130807	5.88e-99	359
NODE_2160_length_576_cov_36.657315	ChrY	80.682	528	68	12	27	549	1267389	1267887	4.8e-105	379
NODE_1789_length_618_cov_610.975970	ChrY	80.682	352	56	7	27	374	16971836	16971493	5.43e-70	263
NODE_2160_length_576_cov_36.657315	ChrY	80.682	264	23	11	290	549	2996166	2995927	5.23e-45	180
NODE_2594_length_542_cov_140.453763	ChrY	80.682	176	34	0	28	203	10951066	10950891	3e-32	137
NODE_2540_length_545_cov_237.228632	ChrY	80.684	497	82	6	30	518	1175952	1175462	2.11e-103	374
NODE_2531_length_546_cov_16.997868	ChrY	80.69	145	22	5	290	430	3566676	3566534	2.37e-23	108
NODE_1983_length_594_cov_189.603482	ChrY	80.692	347	58	8	26	366	14711895	14712238	1.87e-69	261
NODE_1588_length_643_cov_1161.604240	ChrY	80.693	606	92	17	32	621	3312464	3313060	1.46e-125	448
NODE_2160_length_576_cov_36.657315	ChrY	80.693	404	51	13	36	416	697368	696969	8.33e-78	289
NODE_1975_length_595_cov_72.808880	ChrY	80.696	316	56	5	50	363	5164810	5164498	2.45e-63	241
NODE_1975_length_595_cov_72.808880	ChrY	80.696	316	54	6	50	363	6191685	6191375	8.8e-63	239
NODE_1975_length_595_cov_72.808880	ChrY	80.697	373	56	7	29	397	4200482	4200842	6.71e-74	276
NODE_2513_length_547_cov_138.680851	ChrY	80.702	285	37	8	29	299	14380758	14381038	8.19e-53	206
NODE_833_length_775_cov_33.163324	ChrY	80.702	228	28	7	26	238	14572332	14572558	7.17e-40	163
NODE_2601_length_541_cov_62.974138	ChrY	80.702	228	24	11	272	479	6637848	6638075	6.39e-39	159
NODE_3059_length_511_cov_105.059908	ChrY	80.702	114	20	2	86	198	12802864	12802752	2.88e-17	87.9
NODE_2958_length_518_cov_60.564626	ChrY	80.702	114	21	1	274	387	16616223	16616111	2.92e-17	87.9
NODE_1200_length_704_cov_704.062201	ChrY	80.704	653	99	13	33	674	3579607	3580243	4.39e-136	483
NODE_1789_length_618_cov_610.975970	ChrY	80.707	311	34	22	34	318	8469978	8469668	1.19e-56	219
NODE_2513_length_547_cov_138.680851	ChrY	80.709	254	40	6	41	286	4573392	4573644	8.25e-48	189
NODE_2392_length_555_cov_703.305439	ChrY	80.711	197	28	8	179	370	9960400	9960209	1.84e-34	145
NODE_2594_length_542_cov_140.453763	ChrY	80.713	477	74	15	40	512	6045102	6044640	7.61e-98	355
NODE_2594_length_542_cov_140.453763	ChrY	80.713	477	68	15	41	510	3373609	3373150	3.54e-96	350
NODE_2820_length_527_cov_424.697778	ChrY	80.714	420	76	5	88	504	10132451	10132868	7.5e-88	322
NODE_2698_length_535_cov_19.275109	ChrY	80.714	280	29	8	93	359	15193247	15193514	1.73e-49	195
NODE_2628_length_539_cov_1132.586580	ChrY	80.714	140	27	0	194	333	3409575	3409436	6.51e-24	110
NODE_2531_length_546_cov_16.997868	ChrY	80.714	140	13	6	302	438	16419488	16419360	5.13e-20	97.1
NODE_1789_length_618_cov_610.975970	ChrY	80.716	363	68	2	27	387	5738289	5737927	1.5e-75	281
NODE_1789_length_618_cov_610.975970	ChrY	80.716	363	68	2	27	387	6052641	6053003	1.5e-75	281
NODE_2392_length_555_cov_703.305439	ChrY	80.717	223	36	6	179	396	8237831	8237611	3.92e-41	167
NODE_1983_length_594_cov_189.603482	ChrY	80.723	415	72	7	26	433	12271552	12271139	3.95e-86	316
NODE_2160_length_576_cov_36.657315	ChrY	80.723	415	66	11	27	432	6323722	6324131	1.78e-84	311
NODE_2882_length_523_cov_26.125561	ChrY	80.723	166	27	1	336	496	4290864	4291029	2.25e-28	124
NODE_2160_length_576_cov_36.657315	ChrY	80.725	524	74	10	36	555	1913542	1913042	3.71e-106	383
NODE_2160_length_576_cov_36.657315	ChrY	80.731	301	31	10	252	549	12658341	12658617	6.67e-54	209
NODE_3059_length_511_cov_105.059908	ChrY	80.734	218	41	1	84	301	10808009	10807793	1e-41	169
NODE_2990_length_516_cov_45.387244	ChrY	80.734	218	39	3	35	250	16547042	16547258	3.64e-41	167
NODE_2392_length_555_cov_703.305439	ChrY	80.734	218	39	3	179	393	942087	941870	3.92e-41	167
NODE_2392_length_555_cov_703.305439	ChrY	80.734	218	39	3	179	393	2690875	2691092	3.92e-41	167
NODE_2392_length_555_cov_703.305439	ChrY	80.734	218	39	3	179	393	5810021	5809804	3.92e-41	167
NODE_2392_length_555_cov_703.305439	ChrY	80.734	218	39	3	179	393	5984584	5984801	3.92e-41	167
NODE_2392_length_555_cov_703.305439	ChrY	80.734	218	38	4	179	393	9577655	9577439	3.92e-41	167
NODE_2392_length_555_cov_703.305439	ChrY	80.734	218	35	6	179	393	9643015	9642802	5.08e-40	163
NODE_2392_length_555_cov_703.305439	ChrY	80.734	218	34	6	180	393	13078649	13078436	5.08e-40	163
NODE_2513_length_547_cov_138.680851	ChrY	80.734	218	26	6	41	244	8216741	8216956	8.37e-38	156
NODE_2513_length_547_cov_138.680851	ChrY	80.734	218	26	7	41	244	15228427	15228642	8.37e-38	156
NODE_2513_length_547_cov_138.680851	ChrY	80.734	218	25	7	41	244	10738988	10738774	3.01e-37	154
NODE_1453_length_662_cov_34.774359	ChrY	80.734	109	21	0	443	551	9482061	9481953	1.36e-16	86.1
NODE_1453_length_662_cov_34.774359	ChrY	80.734	109	16	2	442	549	12663161	12663265	6.31e-15	80.5
NODE_1789_length_618_cov_610.975970	ChrY	80.737	353	58	9	27	374	13743890	13743543	4.2e-71	267
NODE_2594_length_542_cov_140.453763	ChrY	80.738	488	84	4	25	512	6982328	6982805	7.56e-103	372
NODE_2698_length_535_cov_19.275109	ChrY	80.741	270	49	3	93	359	5180865	5180596	2.23e-53	207
NODE_1975_length_595_cov_72.808880	ChrY	80.741	270	47	3	130	397	590911	590645	8.93e-53	206
NODE_2513_length_547_cov_138.680851	ChrY	80.741	270	36	8	45	300	5097891	5098158	4.93e-50	196
NODE_2513_length_547_cov_138.680851	ChrY	80.741	270	36	8	45	300	5319134	5319401	4.93e-50	196
NODE_3059_length_511_cov_105.059908	ChrY	80.741	135	26	0	346	480	16509312	16509178	7.96e-23	106
NODE_2802_length_528_cov_1518.616408	ChrY	80.745	483	61	15	26	505	6930838	6931291	1.24e-95	348
NODE_2715_length_534_cov_61.164114	ChrY	80.745	161	27	3	355	511	11266736	11266576	8.28e-28	122
NODE_1970_length_595_cov_489.270270	ChrY	80.749	561	81	19	29	572	6198348	6197798	4.9e-115	412
NODE_2049_length_587_cov_55.219608	ChrY	80.749	374	63	7	186	555	4394546	4394178	3.95e-76	283
NODE_1975_length_595_cov_72.808880	ChrY	80.749	374	63	7	29	397	2692863	2692494	4.01e-76	283
NODE_2715_length_534_cov_61.164114	ChrY	80.749	187	30	5	330	511	16799257	16799442	2.28e-33	141
NODE_2392_length_555_cov_703.305439	ChrY	80.751	213	36	5	182	390	5807969	5807758	1.83e-39	161
NODE_3204_length_502_cov_399.195294	ChrY	80.752	452	58	10	25	474	1167311	1167735		326
NODE_2160_length_576_cov_36.657315	ChrY	80.754	504	68	12	52	548	3737240	3737721	3.74e-101	366
NODE_2513_length_547_cov_138.680851	ChrY	80.755	265	26	10	38	287	8902796	8903050	3.84e-46	183
NODE_2160_length_576_cov_36.657315	ChrY	80.756	291	32	7	261	549	10381124	10381392	8.63e-53	206
NODE_1975_length_595_cov_72.808880	ChrY	80.759	369	52	13	34	397	4911854	4912208	3.12e-72	270
NODE_2540_length_545_cov_237.228632	ChrY	80.762	499	86	7	19	515	1317878	1317388	1.26e-105	381
NODE_2594_length_542_cov_140.453763	ChrY	80.769	468	77	7	47	512	9004165	9003709	2.74e-97	353
NODE_2829_length_526_cov_977.000000	ChrY	80.769	364	50	6	29	373	5734525	5734887	3.56e-71	267
NODE_1789_length_618_cov_610.975970	ChrY	80.769	364	49	9	27	388	4995639	4995983	1.51e-70	265
NODE_2369_length_557_cov_260.158333	ChrY	80.769	364	46	14	171	532	13275329	13274988	4.88e-70	263
NODE_2369_length_557_cov_260.158333	ChrY	80.769	364	42	12	171	532	14148001	14147664	6.32e-69	259
NODE_3108_length_508_cov_131.143852	ChrY	80.769	182	28	5	29	204	4620651	4620471	1.01e-31	135
NODE_1789_length_618_cov_610.975970	ChrY	80.769	156	29	1	134	288	12750846	12751001	3.46e-27	121
NODE_1970_length_595_cov_489.270270	ChrY	80.776	541	79	7	45	574	9125120	9124594	3.81e-111	399
NODE_1983_length_594_cov_189.603482	ChrY	80.779	411	70	8	32	433	13050485	13050075	5.1e-85	313
NODE_1975_length_595_cov_72.808880	ChrY	80.78	359	62	6	30	386	4184876	4185229	2.41e-73	274
NODE_1789_length_618_cov_610.975970	ChrY	80.781	333	53	6	27	355	15628771	15628446	4.23e-66	250
NODE_2049_length_587_cov_55.219608	ChrY	80.784	536	80	12	42	563	9563610	9563084	1.35e-110	398
NODE_3189_length_503_cov_87.251174	ChrY	80.784	255	42	3	219	467	5546944	5547197	5.84e-49	193
NODE_2392_length_555_cov_703.305439	ChrY	80.788	203	36	3	179	378	9054483	9054685	8.49e-38	156
NODE_2594_length_542_cov_140.453763	ChrY	80.788	203	34	4	28	230	10276814	10276617	2.98e-37	154
NODE_2715_length_534_cov_61.164114	ChrY	80.788	203	29	7	314	511	3589326	3589523	3.8e-36	150
NODE_2594_length_542_cov_140.453763	ChrY	80.791	177	34	0	41	217	13356123	13356299	8.35e-33	139
NODE_2594_length_542_cov_140.453763	ChrY	80.795	151	27	2	58	207	11708573	11708424	3.91e-26	117
NODE_3059_length_511_cov_105.059908	ChrY	80.795	151	25	3	327	474	7791252	7791103	1.32e-25	115
NODE_3059_length_511_cov_105.059908	ChrY	80.795	151	26	3	79	227	10704893	10705042	1.32e-25	115
NODE_2513_length_547_cov_138.680851	ChrY	80.797	276	33	10	41	300	16806977	16807248	1.37e-50	198
NODE_2049_length_587_cov_55.219608	ChrY	80.798	401	70	5	149	545	13121792	13121395	2.35e-83	307
NODE_2160_length_576_cov_36.657315	ChrY	80.798	401	67	10	36	431	6277811	6277416	8.27e-83	305
NODE_2698_length_535_cov_19.275109	ChrY	80.8	250	37	2	106	355	9384004	9384242	1.04e-46	185
NODE_1542_length_650_cov_55.558464	ChrY	80.801	599	102	8	29	618	7446201	7445607	2.45e-128	457
NODE_3059_length_511_cov_105.059908	ChrY	80.804	224	41	2	84	306	9324462	9324684	2.15e-43	174
NODE_3059_length_511_cov_105.059908	ChrY	80.804	224	39	3	83	306	3585290	3585509	7.74e-43	172
NODE_833_length_775_cov_33.163324	ChrY	80.804	224	30	8	26	241	9045348	9045566	7.17e-40	163
NODE_2513_length_547_cov_138.680851	ChrY	80.804	224	27	6	42	251	16266769	16266990	1.8e-39	161
NODE_2601_length_541_cov_62.974138	ChrY	80.804	224	24	6	275	479	3063994	3063771	2.3e-38	158
NODE_2594_length_542_cov_140.453763	ChrY	80.808	495	81	5	29	512	572517	573008	5.84e-104	375
NODE_2803_length_528_cov_1494.607539	ChrY	80.808	396	58	12	50	434	12238331	12238719	1.64e-79	294
NODE_3059_length_511_cov_105.059908	ChrY	80.808	198	35	3	84	280	10892003	10891808	1.01e-36	152
NODE_2594_length_542_cov_140.453763	ChrY	80.812	271	48	3	58	327	15307458	15307191	6.27e-54	209
NODE_1453_length_662_cov_34.774359	ChrY	80.812	271	23	3	299	569	3555274	3555033	1.3e-46	185
NODE_3059_length_511_cov_105.059908	ChrY	80.814	172	28	3	311	480	11706810	11706978	4.72e-30	130
NODE_2392_length_555_cov_703.305439	ChrY	80.814	172	28	5	145	313	11382218	11382049	5.15e-30	130
NODE_3059_length_511_cov_105.059908	ChrY	80.814	172	26	3	306	475	1836899	1837065	1.7e-29	128
NODE_2594_length_542_cov_140.453763	ChrY	80.816	490	69	19	28	512	9580855	9580386	1.64e-99	361
NODE_3059_length_511_cov_105.059908	ChrY	80.816	245	44	2	62	306	12758296	12758537	7.68e-48	189
NODE_1789_length_618_cov_610.975970	ChrY	80.822	365	66	4	27	388	721772	722135	4.17e-76	283
NODE_2594_length_542_cov_140.453763	ChrY	80.822	292	48	7	28	316	5410513	5410227	8.06e-58	222
NODE_2594_length_542_cov_140.453763	ChrY	80.822	292	48	7	28	316	5643099	5643385	8.06e-58	222
NODE_3059_length_511_cov_105.059908	ChrY	80.822	219	37	5	93	309	5882198	5882413	3.6e-41	167
NODE_3059_length_511_cov_105.059908	ChrY	80.822	219	37	5	93	309	6663250	6663035	3.6e-41	167
NODE_2392_length_555_cov_703.305439	ChrY	80.822	219	37	5	179	393	7084557	7084774	3.92e-41	167
NODE_2392_length_555_cov_703.305439	ChrY	80.822	219	35	6	179	392	2920750	2920534	1.41e-40	165
NODE_2131_length_579_cov_72.157371	ChrY	80.822	146	27	1	179	324	6663252	6663108	5.41e-25	113
NODE_2531_length_546_cov_16.997868	ChrY	80.822	146	22	5	289	430	13201438	13201295	6.59e-24	110
NODE_2531_length_546_cov_16.997868	ChrY	80.822	146	20	5	290	429	12731361	12731218	2.37e-23	108
NODE_1983_length_594_cov_189.603482	ChrY	80.825	412	70	8	24	427	15275290	15275700	1.42e-85	315
NODE_2513_length_547_cov_138.680851	ChrY	80.827	266	34	7	41	291	1658215	1658478	6.38e-49	193
NODE_2690_length_535_cov_97.475983	ChrY	80.831	433	73	9	72	498	1078766	1078338	1.27e-90	331
NODE_1975_length_595_cov_72.808880	ChrY	80.833	360	37	12	40	396	8251391	8251721	3.14e-67	254
NODE_1588_length_643_cov_1161.604240	ChrY	80.833	240	44	2	30	269	1549216	1549453	3.5e-47	187
NODE_3059_length_511_cov_105.059908	ChrY	80.833	120	23	0	79	198	15357945	15357826	1.72e-19	95.3
NODE_3204_length_502_cov_399.195294	ChrY	80.837	454	80	6	25	474	5512284	5512734	3.27e-96
NODE_3108_length_508_cov_131.143852	ChrY	80.841	214	23	8	286	481	5847412	5847625	1e-36	152
NODE_2698_length_535_cov_19.275109	ChrY	80.843	261	38	8	106	364	4572555	4572305	1.73e-49	195
NODE_1789_length_618_cov_610.975970	ChrY	80.845	355	54	7	31	384	7110943	7110602	4.2e-71	267
NODE_2160_length_576_cov_36.657315	ChrY	80.846	402	69	7	36	431	7023173	7022774	6.39e-84	309
NODE_2160_length_576_cov_36.657315	ChrY	80.851	376	40	15	188	558	15518728	15518380	3.9e-71	267
NODE_2715_length_534_cov_61.164114	ChrY	80.851	188	29	5	329	511	1912057	1912242	2.28e-33	141
NODE_2594_length_542_cov_140.453763	ChrY	80.851	141	25	2	28	167	12281843	12281704	6.54e-24	110
NODE_3059_length_511_cov_105.059908	ChrY	80.851	94	16	2	74	167	4316234	4316325	8.07e-13	73.1
NODE_2594_length_542_cov_140.453763	ChrY	80.855	491	86	7	25	512	5748708	5749193	4.52e-105	379
NODE_2594_length_542_cov_140.453763	ChrY	80.855	491	80	12	29	512	2261546	2262029	2.1e-103	374
NODE_2453_length_551_cov_1429.082278	ChrY	80.855	491	62	13	31	512	1130352	1130819	2.15e-98	357
NODE_3108_length_508_cov_131.143852	ChrY	80.861	209	26	9	282	481	9273693	9273896	1e-36	152
NODE_2820_length_527_cov_424.697778	ChrY	80.863	371	66	4	26	393	7683939	7684307	2.74e-77	287
NODE_2513_length_547_cov_138.680851	ChrY	80.864	162	15	5	41	188	8227180	8227339	5.11e-25	113
NODE_2513_length_547_cov_138.680851	ChrY	80.866	277	33	9	34	296	3114793	3115063	3.81e-51	200
NODE_3059_length_511_cov_105.059908	ChrY	80.87	115	22	0	84	198	14184427	14184541	2.23e-18	91.6
NODE_1789_length_618_cov_610.975970	ChrY	80.872	298	49	6	80	376	16594800	16594510	1.98e-59	228
NODE_2369_length_557_cov_260.158333	ChrY	80.874	366	64	6	171	532	677491	677128	3.75e-76	283
NODE_1983_length_594_cov_189.603482	ChrY	80.874	183	33	2	26	207	1685757	1685576	7.09e-34	143
NODE_3059_length_511_cov_105.059908	ChrY	80.874	183	30	3	84	262	11151957	11151776	7.85e-33	139
NODE_2594_length_542_cov_140.453763	ChrY	80.876	502	76	15	24	510	1426206	1425710	1.62e-104	377
NODE_2513_length_547_cov_138.680851	ChrY	80.876	251	32	7	41	277	1344253	1344501	3.84e-46	183
NODE_1117_length_719_cov_19.314642	ChrY	80.878	319	58	3	403	719	7260587	7260270	1.78e-65	248
NODE_2594_length_542_cov_140.453763	ChrY	80.882	272	46	6	29	297	7508117	7507849	6.27e-54	209
NODE_2513_length_547_cov_138.680851	ChrY	80.882	272	36	2	41	298	3201690	3201421	3.81e-51	200
NODE_2513_length_547_cov_138.680851	ChrY	80.882	272	36	2	41	298	4949154	4949423	3.81e-51	200
NODE_2513_length_547_cov_138.680851	ChrY	80.882	272	36	6	41	298	14449001	14448732	3.81e-51	200
NODE_2540_length_545_cov_237.228632	ChrY	80.885	497	84	10	28	518	9585784	9585293	1.26e-105	381
NODE_2594_length_542_cov_140.453763	ChrY	80.885	497	73	12	28	512	12069291	12069777	7.56e-103	372
NODE_2160_length_576_cov_36.657315	ChrY	80.886	429	55	9	125	549	5711317	5710912	4.94e-85	313
NODE_2160_length_576_cov_36.657315	ChrY	80.886	429	55	9	125	549	6079526	6079931	4.94e-85	313
NODE_1789_length_618_cov_610.975970	ChrY	80.886	361	59	8	27	379	7631809	7631451	6.98e-74	276
NODE_3204_length_502_cov_399.195294	ChrY	80.889	450	79	7	25	470	505917	506363	1.18e-95
NODE_2531_length_546_cov_16.997868	ChrY	80.892	157	24	4	285	438	14243181	14243028	1.1e-26	119
NODE_3059_length_511_cov_105.059908	ChrY	80.892	157	19	9	331	480	15316662	15316510	4.76e-25	113
NODE_2594_length_542_cov_140.453763	ChrY	80.894	492	82	7	28	511	14361876	14362363	1.62e-104	377
NODE_2160_length_576_cov_36.657315	ChrY	80.896	424	53	11	131	549	8184927	8185327	6.39e-84	309
NODE_2160_length_576_cov_36.657315	ChrY	80.896	424	53	11	131	549	8617731	8618131	6.39e-84	309
NODE_1588_length_643_cov_1161.604240	ChrY	80.897	602	101	10	30	624	4991111	4990517	5.2e-130	462
NODE_636_length_829_cov_118.711436	ChrY	80.899	801	91	25	27	802	4336380	4337143	8.33e-164	575
NODE_2594_length_542_cov_140.453763	ChrY	80.899	178	31	3	21	197	15543217	15543392	3e-32	137
NODE_1983_length_594_cov_189.603482	ChrY	80.902	377	64	5	65	433	15017463	15017839	2.39e-78	291
NODE_2594_length_542_cov_140.453763	ChrY	80.903	288	51	3	24	310	9103634	9103918	2.24e-58	224
NODE_2513_length_547_cov_138.680851	ChrY	80.905	199	22	6	41	225	13475907	13475711	6.51e-34	143
NODE_2958_length_518_cov_60.564626	ChrY	80.906	508	51	28	30	493	6517162	6517667	5.61e-99	359
NODE_2540_length_545_cov_237.228632	ChrY	80.907	529	73	15	17	518	8948580	8949107	5.84e-109	392
NODE_2049_length_587_cov_55.219608	ChrY	80.907	419	66	8	149	563	9340046	9340454	1.08e-86	318
NODE_2453_length_551_cov_1429.082278	ChrY	80.909	330	41	9	29	357	3146471	3146779	2.26e-63	241
NODE_2392_length_555_cov_703.305439	ChrY	80.909	220	35	6	179	393	1560472	1560689	3.92e-41	167
NODE_2392_length_555_cov_703.305439	ChrY	80.909	220	35	6	179	393	2253043	2253260	3.92e-41	167
NODE_2392_length_555_cov_703.305439	ChrY	80.909	220	34	7	179	393	3248348	3248132	3.92e-41	167
NODE_2392_length_555_cov_703.305439	ChrY	80.909	220	34	7	179	393	3315567	3315351	3.92e-41	167
NODE_2392_length_555_cov_703.305439	ChrY	80.909	220	34	7	179	393	3360286	3360502	3.92e-41	167
NODE_2392_length_555_cov_703.305439	ChrY	80.909	220	33	7	179	393	3502624	3502409	1.41e-40	165
NODE_1789_length_618_cov_610.975970	ChrY	80.912	351	51	8	27	375	2600718	2601054	5.43e-70	263
NODE_1970_length_595_cov_489.270270	ChrY	80.913	482	62	11	104	574	4324428	4324890	3.01e-97	353
NODE_1970_length_595_cov_489.270270	ChrY	80.913	482	62	11	104	574	4336586	4336124	3.01e-97	353
NODE_2513_length_547_cov_138.680851	ChrY	80.916	262	33	8	48	295	15858731	15858473	2.29e-48	191
NODE_2594_length_542_cov_140.453763	ChrY	80.921	304	49	3	28	331	11266541	11266247	1.34e-60	231
NODE_2294_length_563_cov_3131.783951	ChrY	80.921	152	28	1	213	363	632650	632801	1.13e-26	119
NODE_2531_length_546_cov_16.997868	ChrY	80.921	152	26	2	290	438	1912061	1912212	3.94e-26	117
NODE_2531_length_546_cov_16.997868	ChrY	80.921	152	26	2	290	438	3407491	3407340	3.94e-26	117
NODE_2131_length_579_cov_72.157371	ChrY	80.921	152	26	2	180	331	5166966	5166818	4.18e-26	117
NODE_2131_length_579_cov_72.157371	ChrY	80.921	152	26	2	180	331	6193842	6193694	4.18e-26	117
NODE_3059_length_511_cov_105.059908	ChrY	80.925	173	31	1	308	480	13374753	13374923	1.02e-31	135
NODE_3059_length_511_cov_105.059908	ChrY	80.925	173	29	3	311	480	11817254	11817425	3.65e-31	134
NODE_1789_length_618_cov_610.975970	ChrY	80.926	367	58	9	27	386	6799053	6799414	5.39e-75	279
NODE_1970_length_595_cov_489.270270	ChrY	80.927	561	80	19	29	572	5171468	5170918	1.05e-116	418
NODE_833_length_775_cov_33.163324	ChrY	80.928	194	32	4	50	241	4386883	4386693	2.01e-35	148
NODE_636_length_829_cov_118.711436	ChrY	80.929	818	100	23	29	802	681432	682237	6.39e-170	595
NODE_1983_length_594_cov_189.603482	ChrY	80.929	409	68	8	26	427	15441836	15442241	1.42e-85	315
NODE_2594_length_542_cov_140.453763	ChrY	80.93	215	31	2	28	242	12354334	12354538	1.78e-39	161
NODE_3059_length_511_cov_105.059908	ChrY	80.932	236	45	0	74	309	6631358	6631123	2.76e-47	187
NODE_2513_length_547_cov_138.680851	ChrY	80.934	257	44	4	41	296	3766542	3766794	1.37e-50	198
NODE_1789_length_618_cov_610.975970	ChrY	80.936	299	47	6	67	362	16212051	16212342	1.98e-59	228
NODE_1117_length_719_cov_19.314642	ChrY	80.938	320	56	5	403	719	7831348	7831031	1.78e-65	248
NODE_1789_length_618_cov_610.975970	ChrY	80.939	362	64	4	31	388	8825020	8824660	1.5e-75	281
NODE_1789_length_618_cov_610.975970	ChrY	80.939	362	58	7	27	384	2727019	2726665	6.98e-74	276
NODE_1975_length_595_cov_72.808880	ChrY	80.939	362	49	13	34	388	6598135	6598483	1.12e-71	268
NODE_1975_length_595_cov_72.808880	ChrY	80.939	362	49	13	34	388	6970539	6970887	1.12e-71	268
NODE_1975_length_595_cov_72.808880	ChrY	80.94	383	43	16	29	388	922506	922881	6.71e-74	276
NODE_2160_length_576_cov_36.657315	ChrY	80.941	404	49	12	158	558	9185561	9185183	1.79e-79	294
NODE_2820_length_527_cov_424.697778	ChrY	80.942	467	78	9	44	504	7260122	7259661	5.71e-99	359
NODE_2238_length_568_cov_52.545825	ChrY	80.942	446	79	5	105	547	5874346	5874788	1.34e-95	348
NODE_2594_length_542_cov_140.453763	ChrY	80.943	488	85	7	28	512	2748385	2747903	4.52e-105	379
NODE_2594_length_542_cov_140.453763	ChrY	80.943	488	85	7	28	512	6042233	6041751	4.52e-105	379
NODE_2820_length_527_cov_424.697778	ChrY	80.952	483	82	8	26	504	2949222	2949698	2.04e-103	374
NODE_2820_length_527_cov_424.697778	ChrY	80.952	483	82	8	26	504	5216053	5216529	2.04e-103	374
NODE_2908_length_521_cov_47.698198	ChrY	80.952	462	65	8	53	497	3725666	3725211	1.58e-94	344
NODE_2820_length_527_cov_424.697778	ChrY	80.952	420	75	5	88	504	9733103	9733520	1.61e-89	327
NODE_1789_length_618_cov_610.975970	ChrY	80.952	357	63	5	27	379	8110536	8110891	1.94e-74	278
NODE_1117_length_719_cov_19.314642	ChrY	80.952	294	49	7	430	719	7506917	7506627	8.34e-59	226
NODE_2513_length_547_cov_138.680851	ChrY	80.952	273	34	8	42	300	4853673	4853405	3.81e-51	200
NODE_2513_length_547_cov_138.680851	ChrY	80.952	273	28	10	41	299	15005590	15005328	1.77e-49	195
NODE_3059_length_511_cov_105.059908	ChrY	80.952	210	34	4	74	281	10203280	10203075	1.67e-39	161
NODE_3108_length_508_cov_131.143852	ChrY	80.952	210	22	7	282	473	2532260	2532469	3.6e-36	150
NODE_3108_length_508_cov_131.143852	ChrY	80.952	210	22	7	285	476	4139296	4139087	3.6e-36	150
NODE_3108_length_508_cov_131.143852	ChrY	80.952	210	22	7	282	473	4168745	4168954	3.6e-36	150
NODE_3059_length_511_cov_105.059908	ChrY	80.952	189	32	4	124	309	6780363	6780176	4.69e-35	147
NODE_2392_length_555_cov_703.305439	ChrY	80.952	189	30	5	209	393	3584374	3584560	1.84e-34	145
NODE_3059_length_511_cov_105.059908	ChrY	80.952	168	32	0	134	301	365103	365270	3.65e-31	134
NODE_2715_length_534_cov_61.164114	ChrY	80.952	168	29	2	342	506	12905837	12905670	4.95e-30	130
NODE_2715_length_534_cov_61.164114	ChrY	80.952	147	24	3	343	486	12073243	12073388	4.98e-25	113
NODE_2709_length_534_cov_220.089716	ChrY	80.952	126	21	2	24	149	2232189	2232311	5.02e-20	97.1
NODE_2715_length_534_cov_61.164114	ChrY	80.952	105	16	3	411	511	14049141	14049245	5.05e-15	80.5
NODE_884_length_766_cov_150.394775	ChrY	80.959	730	100	12	33	738	1691643	1690929	7.78e-154	542
NODE_1983_length_594_cov_189.603482	ChrY	80.964	415	71	7	26	433	16086608	16087021	8.48e-88	322
NODE_1117_length_719_cov_19.314642	ChrY	80.965	373	59	9	355	719	6604373	6604005	1.36e-76	285
NODE_1975_length_595_cov_72.808880	ChrY	80.965	373	55	7	29	397	2563956	2564316	1.44e-75	281
NODE_2369_length_557_cov_260.158333	ChrY	80.969	289	47	4	181	468	12232194	12231913	8.29e-58	222
NODE_2698_length_535_cov_19.275109	ChrY	80.97	268	48	3	93	358	2391628	2391894	6.19e-54	209
NODE_2594_length_542_cov_140.453763	ChrY	80.972	494	81	12	24	512	6269346	6268861	4.52e-105	379
NODE_3059_length_511_cov_105.059908	ChrY	80.973	226	43	0	84	309	3326765	3326540	4.62e-45	180
NODE_3059_length_511_cov_105.059908	ChrY	80.973	226	38	4	78	301	4403068	4402846	2.15e-43	174
NODE_2160_length_576_cov_36.657315	ChrY	80.976	410	74	3	27	433	4392993	4393401	8.21e-88	322
NODE_2369_length_557_cov_260.158333	ChrY	80.978	368	62	6	172	532	11049717	11050083	1.04e-76	285
NODE_2369_length_557_cov_260.158333	ChrY	80.978	368	60	7	168	532	2729438	2729078	3.75e-76	283
NODE_2369_length_557_cov_260.158333	ChrY	80.978	368	60	7	168	532	6023235	6022875	3.75e-76	283
NODE_2715_length_534_cov_61.164114	ChrY	80.978	184	31	3	332	511	12252967	12252784	6.35e-34	143
NODE_2820_length_527_cov_424.697778	ChrY	80.982	489	74	6	32	504	1586439	1585954	2.64e-102	370
NODE_3059_length_511_cov_105.059908	ChrY	80.982	163	29	2	321	481	13827861	13828023	1.7e-29	128
NODE_2513_length_547_cov_138.680851	ChrY	80.986	284	37	7	31	300	10787186	10786906	6.33e-54	209
NODE_2842_length_526_cov_9.875278	ChrY	80.986	142	23	4	310	448	3828231	3828091	6.34e-24	110
NODE_2160_length_576_cov_36.657315	ChrY	80.988	405	65	11	36	432	6811308	6810908	1.78e-84	311
NODE_2513_length_547_cov_138.680851	ChrY	80.989	263	32	9	48	295	15851002	15850743	6.38e-49	193
NODE_1789_length_618_cov_610.975970	ChrY	80.992	363	67	2	27	387	2758763	2759125	3.22e-77	287
NODE_1789_length_618_cov_610.975970	ChrY	80.992	363	56	8	27	385	696245	695892	6.98e-74	276
NODE_1789_length_618_cov_610.975970	ChrY	80.992	363	55	9	27	387	5860498	5860848	6.98e-74	276
NODE_1789_length_618_cov_610.975970	ChrY	80.992	363	55	7	27	387	6253583	6253933	6.98e-74	276
NODE_3059_length_511_cov_105.059908	ChrY	80.992	242	41	5	67	306	12399983	12400221	2.76e-47	187
NODE_2860_length_525_cov_3.145089	ChrY	80.992	121	10	8	376	495	11261880	11261988	3.84e-16	84.2
NODE_2392_length_555_cov_703.305439	ChrY	80.995	221	33	8	179	393	375932	376149	3.92e-41	167
NODE_2392_length_555_cov_703.305439	ChrY	80.995	221	29	10	179	393	2848225	2848438	5.08e-40	163
NODE_2392_length_555_cov_703.305439	ChrY	80.995	221	29	10	179	393	6141576	6141789	5.08e-40	163
NODE_2160_length_576_cov_36.657315	ChrY	80.998	521	72	10	42	558	4587719	4587222	7.98e-108	388
NODE_2049_length_587_cov_55.219608	ChrY	80.998	421	71	6	149	563	12598051	12597634	6.47e-89	326
NODE_2820_length_527_cov_424.697778	ChrY	80.998	421	68	8	47	466	3565519	3565928	2.08e-88	324
NODE_2049_length_587_cov_55.219608	ChrY	80.998	421	69	7	149	563	15689057	15689472	2.33e-88	324
NODE_2594_length_542_cov_140.453763	ChrY	81	300	56	1	24	323	16901874	16901576	2.88e-62	237
NODE_1789_length_618_cov_610.975970	ChrY	81.006	358	64	4	27	382	3364987	3364632	1.5e-75	281
NODE_1975_length_595_cov_72.808880	ChrY	81.006	358	59	8	34	388	5889036	5888685	6.71e-74	276
NODE_3059_length_511_cov_105.059908	ChrY	81.006	179	31	3	306	481	3282602	3282780	7.85e-33	139
NODE_1789_length_618_cov_610.975970	ChrY	81.009	337	56	7	28	359	15551311	15551644	1.95e-69	261
NODE_2803_length_528_cov_1494.607539	ChrY	81.01	416	70	6	26	434	15264067	15264480	7.51e-88	322
NODE_1983_length_594_cov_189.603482	ChrY	81.01	416	69	8	26	433	10489402	10488989	8.48e-88	322
NODE_1983_length_594_cov_189.603482	ChrY	81.01	416	69	9	26	433	10771705	10772118	8.48e-88	322
NODE_2540_length_545_cov_237.228632	ChrY	81.013	316	56	3	19	331	7344239	7344553	1.34e-65	248
NODE_2540_length_545_cov_237.228632	ChrY	81.013	316	54	5	19	331	7541438	7541126	4.81e-65	246
NODE_1975_length_595_cov_72.808880	ChrY	81.013	316	55	5	50	363	2898098	2897786	5.26e-65	246
NODE_2369_length_557_cov_260.158333	ChrY	81.013	316	53	5	216	526	12378960	12379273	1.77e-64	244
NODE_3059_length_511_cov_105.059908	ChrY	81.013	237	32	8	73	309	819798	819575	5.98e-44	176
NODE_2860_length_525_cov_3.145089	ChrY	81.013	158	26	2	347	500	11827758	11827601	8.13e-28	122
NODE_2715_length_534_cov_61.164114	ChrY	81.013	158	18	8	359	510	10843041	10842890	1.38e-25	115
NODE_2650_length_538_cov_33.921909	ChrY	81.017	295	50	6	220	512	7081758	7081468	4.78e-60	230
NODE_3059_length_511_cov_105.059908	ChrY	81.019	216	40	1	94	309	664207	663993	2.78e-42	171
NODE_2392_length_555_cov_703.305439	ChrY	81.019	216	34	6	179	389	2910547	2910760	1.41e-40	165
NODE_2392_length_555_cov_703.305439	ChrY	81.019	216	28	9	181	393	3399060	3398855	6.57e-39	159
NODE_3108_length_508_cov_131.143852	ChrY	81.019	216	21	7	282	480	1413316	1413528	2.79e-37	154
NODE_1789_length_618_cov_610.975970	ChrY	81.02	353	56	7	27	376	14307840	14307496	3.25e-72	270
NODE_2160_length_576_cov_36.657315	ChrY	81.022	411	73	5	27	433	16369754	16370163	8.21e-88	322
NODE_2513_length_547_cov_138.680851	ChrY	81.022	274	36	6	41	300	6440723	6440994	2.95e-52	204
NODE_2513_length_547_cov_138.680851	ChrY	81.022	274	29	7	41	300	11809404	11809140	4.93e-50	196
NODE_1453_length_662_cov_34.774359	ChrY	81.022	274	29	13	300	572	12665009	12665260	6e-50	196
NODE_2369_length_557_cov_260.158333	ChrY	81.024	332	58	2	201	532	11840351	11840677	6.32e-69	259
NODE_2160_length_576_cov_36.657315	ChrY	81.025	527	72	13	36	558	1521409	1520907	1.72e-109	394
NODE_2160_length_576_cov_36.657315	ChrY	81.025	527	72	12	27	549	9822097	9822599	1.72e-109	394
NODE_2513_length_547_cov_138.680851	ChrY	81.026	195	20	7	41	222	8362593	8362403	8.43e-33	139
NODE_2513_length_547_cov_138.680851	ChrY	81.026	195	20	7	41	222	8432963	8433153	8.43e-33	139
NODE_636_length_829_cov_118.711436	ChrY	81.03	427	51	12	26	448	9399775	9400175	7.21e-85	313
NODE_2160_length_576_cov_36.657315	ChrY	81.034	348	57	8	93	435	2898850	2899193	1.09e-71	268
NODE_2698_length_535_cov_19.275109	ChrY	81.034	290	47	7	93	378	1520436	1520721	2.21e-58	224
NODE_3059_length_511_cov_105.059908	ChrY	81.034	232	42	2	79	309	8615605	8615835	3.57e-46	183
NODE_3108_length_508_cov_131.143852	ChrY	81.034	232	10	12	282	480	9995213	9995443	2.79e-37	154
NODE_2035_length_589_cov_256.138672	ChrY	81.034	116	21	1	192	306	13207288	13207173	2.58e-18	91.6
NODE_2709_length_534_cov_220.089716	ChrY	81.034	116	18	1	28	143	13690600	13690489	8.39e-18	89.8
NODE_1740_length_625_cov_210.054745	ChrY	81.034	116	18	3	352	464	14097741	14097855	9.87e-18	89.8
NODE_2392_length_555_cov_703.305439	ChrY	81.043	211	36	4	187	393	1941225	1941015	1.41e-40	165
NODE_2829_length_526_cov_977.000000	ChrY	81.044	364	49	6	29	373	6056400	6056038	7.64e-73	272
NODE_2369_length_557_cov_260.158333	ChrY	81.044	364	48	11	171	532	14325689	14325345	2.92e-72	270
NODE_2160_length_576_cov_36.657315	ChrY	81.046	153	28	1	282	433	16978982	16978830	3.22e-27	121
NODE_2594_length_542_cov_140.453763	ChrY	81.048	496	76	10	24	512	1070236	1069752	4.52e-105	379
NODE_2594_length_542_cov_140.453763	ChrY	81.05	438	76	6	28	463	1131262	1131694	5.93e-94	342
NODE_2958_length_518_cov_60.564626	ChrY	81.053	190	23	6	221	398	10895786	10895598	7.96e-33	139
NODE_2594_length_542_cov_140.453763	ChrY	81.053	95	16	2	26	119	12631146	12631239	2.39e-13	75
NODE_1983_length_594_cov_189.603482	ChrY	81.055	417	67	9	26	433	17048955	17048542	8.48e-88	322
NODE_2160_length_576_cov_36.657315	ChrY	81.057	454	58	12	109	558	1092341	1091912	2.93e-92	337
NODE_1789_length_618_cov_610.975970	ChrY	81.057	227	42	1	151	376	12025292	12025066	5.63e-45	180
NODE_2392_length_555_cov_703.305439	ChrY	81.057	227	35	7	172	393	1716015	1715792	2.35e-43	174
NODE_1789_length_618_cov_610.975970	ChrY	81.058	359	64	4	27	382	12948013	12947656	4.17e-76	283
NODE_1975_length_595_cov_72.808880	ChrY	81.058	359	60	7	30	386	4123166	4122814	5.19e-75	279
NODE_2594_length_542_cov_140.453763	ChrY	81.059	491	87	5	24	512	1407571	1408057	2.7e-107	387
NODE_2594_length_542_cov_140.453763	ChrY	81.059	491	86	6	24	512	1948771	1948286	9.71e-107	385
NODE_2540_length_545_cov_237.228632	ChrY	81.059	491	84	6	28	511	1658500	1658988	3.51e-106	383
NODE_2594_length_542_cov_140.453763	ChrY	81.059	491	81	7	24	512	9277093	9276613	1.26e-105	381
NODE_2820_length_527_cov_424.697778	ChrY	81.059	491	75	5	29	504	561155	560668	5.67e-104	375
NODE_2160_length_576_cov_36.657315	ChrY	81.061	528	72	16	27	549	8094738	8095242	4.77e-110	396
NODE_2369_length_557_cov_260.158333	ChrY	81.061	264	44	5	171	432	14893879	14893620	8.35e-53	206
NODE_2820_length_527_cov_424.697778	ChrY	81.064	470	76	7	36	504	3325425	3324968	4.42e-100	363
NODE_2238_length_568_cov_52.545825	ChrY	81.065	169	27	4	403	568	16869241	16869075	5.27e-30	130
NODE_2715_length_534_cov_61.164114	ChrY	81.065	169	24	7	349	511	13826307	13826473	1.78e-29	128
NODE_3059_length_511_cov_105.059908	ChrY	81.068	206	38	1	75	280	1967480	1967276	4.66e-40	163
NODE_2369_length_557_cov_260.158333	ChrY	81.068	206	38	1	178	383	12497021	12497225	5.1e-40	163
NODE_3108_length_508_cov_131.143852	ChrY	81.068	206	21	8	293	481	2921685	2921481	1.3e-35	148
NODE_2594_length_542_cov_140.453763	ChrY	81.07	486	89	2	28	512	7436517	7436034	9.71e-107	385
NODE_2594_length_542_cov_140.453763	ChrY	81.07	486	89	2	28	512	7449211	7449694	9.71e-107	385
NODE_2594_length_542_cov_140.453763	ChrY	81.07	243	46	0	28	270	16138281	16138523	1.76e-49	195
NODE_1789_length_618_cov_610.975970	ChrY	81.073	317	56	4	68	381	10865841	10865526	4.23e-66	250
NODE_1970_length_595_cov_489.270270	ChrY	81.076	539	74	15	39	574	6778900	6779413	8.2e-113	405
NODE_1588_length_643_cov_1161.604240	ChrY	81.077	613	101	9	30	631	4619525	4618917	6.68e-134	475
NODE_1200_length_704_cov_704.062201	ChrY	81.081	666	100	11	23	676	4751506	4752157	7.23e-144	508
NODE_2160_length_576_cov_36.657315	ChrY	81.081	518	71	13	36	549	2266696	2266202	7.98e-108	388
NODE_3204_length_502_cov_399.195294	ChrY	81.081	444	80	4	32	474	335069	335509	9.09e-97	351
NODE_3204_length_502_cov_399.195294	ChrY	81.081	444	80	4	32	474	4425808	4426248	9.09e-97	351
NODE_1789_length_618_cov_610.975970	ChrY	81.081	333	57	6	38	367	13282191	13281862	1.95e-69	261
NODE_2513_length_547_cov_138.680851	ChrY	81.081	259	28	9	41	280	259921	260177	2.97e-47	187
NODE_3059_length_511_cov_105.059908	ChrY	81.081	222	40	1	80	301	17093973	17093754	5.98e-44	176
NODE_3059_length_511_cov_105.059908	ChrY	81.081	222	38	3	82	301	2856333	2856114	2.15e-43	174
NODE_2160_length_576_cov_36.657315	ChrY	81.081	222	17	8	331	549	1136940	1137139	3.17e-37	154
NODE_2715_length_534_cov_61.164114	ChrY	81.081	185	31	3	331	511	14857540	14857356	1.77e-34	145
NODE_2715_length_534_cov_61.164114	ChrY	81.081	185	25	4	331	511	8684014	8683836	8.22e-33	139
NODE_2131_length_579_cov_72.157371	ChrY	81.081	148	25	2	179	326	5363700	5363844	1.5e-25	115
NODE_2715_length_534_cov_61.164114	ChrY	81.081	148	23	4	353	496	15350340	15350194	4.98e-25	113
NODE_1453_length_662_cov_34.774359	ChrY	81.081	111	19	2	442	551	2781204	2781095	3.77e-17	87.9
NODE_1453_length_662_cov_34.774359	ChrY	81.081	111	19	2	442	551	5708221	5708330	3.77e-17	87.9
NODE_1453_length_662_cov_34.774359	ChrY	81.081	111	19	2	442	551	6082651	6082542	3.77e-17	87.9
NODE_1453_length_662_cov_34.774359	ChrY	81.081	111	20	1	442	551	8693223	8693333	3.77e-17	87.9
NODE_1789_length_618_cov_610.975970	ChrY	81.089	349	62	4	27	372	14283562	14283215	6.98e-74	276
NODE_2594_length_542_cov_140.453763	ChrY	81.09	312	53	4	28	339	2231290	2231595	1.72e-64	244
NODE_884_length_766_cov_150.394775	ChrY	81.096	730	110	14	18	735	2504042	2503329	7.73e-159	558
NODE_1789_length_618_cov_610.975970	ChrY	81.096	365	65	4	27	388	4773033	4772670	8.96e-78	289
NODE_2594_length_542_cov_140.453763	ChrY	81.098	492	78	9	28	512	11821163	11820680	4.52e-105	379
NODE_1970_length_595_cov_489.270270	ChrY	81.099	455	59	8	29	482	2377639	2377211	8.43e-93	339
NODE_2049_length_587_cov_55.219608	ChrY	81.1	418	71	6	149	563	9059277	9059689	1.8e-89	327
NODE_636_length_829_cov_118.711436	ChrY	81.101	799	91	26	27	802	4324634	4323873	1.38e-166	584
NODE_2540_length_545_cov_237.228632	ChrY	81.102	508	81	13	19	521	267130	266633	5.84e-109	392
NODE_2238_length_568_cov_52.545825	ChrY	81.104	471	72	4	105	568	1709610	1710070	1.72e-99	361
NODE_3059_length_511_cov_105.059908	ChrY	81.106	217	37	3	93	308	15844192	15844405	2.78e-42	171
NODE_2392_length_555_cov_703.305439	ChrY	81.106	217	38	3	179	392	5378863	5379079	3.03e-42	171
NODE_2392_length_555_cov_703.305439	ChrY	81.106	217	38	3	179	392	5674726	5674510	3.03e-42	171
NODE_2392_length_555_cov_703.305439	ChrY	81.106	217	36	5	179	391	4290634	4290419	1.09e-41	169
NODE_2392_length_555_cov_703.305439	ChrY	81.106	217	33	7	182	393	10078720	10078507	3.92e-41	167
NODE_2392_length_555_cov_703.305439	ChrY	81.106	217	32	6	179	392	13927348	13927138	1.41e-40	165
NODE_3108_length_508_cov_131.143852	ChrY	81.106	217	24	5	282	481	6673916	6674132	2.15e-38	158
NODE_2049_length_587_cov_55.219608	ChrY	81.107	307	54	3	156	461	14916079	14916382	6.71e-64	243
NODE_1200_length_704_cov_704.062201	ChrY	81.109	577	97	4	51	617	2267518	2268092	1.24e-126	451
NODE_2594_length_542_cov_140.453763	ChrY	81.109	487	79	10	28	512	5542097	5541622	1.62e-104	377
NODE_2513_length_547_cov_138.680851	ChrY	81.111	270	35	6	44	299	5959715	5959448	1.06e-51	202
NODE_2594_length_542_cov_140.453763	ChrY	81.114	413	71	6	24	434	417552	417145	2.15e-88	324
NODE_2049_length_587_cov_55.219608	ChrY	81.114	413	71	5	155	563	12492294	12491885	2.33e-88	324
NODE_1983_length_594_cov_189.603482	ChrY	81.114	413	70	7	26	431	11093206	11092795	2.36e-88	324
NODE_3059_length_511_cov_105.059908	ChrY	81.116	233	37	5	79	309	2142472	2142699	4.62e-45	180
NODE_1975_length_595_cov_72.808880	ChrY	81.117	376	55	7	29	400	4107644	4107281	3.1e-77	287
NODE_2160_length_576_cov_36.657315	ChrY	81.118	519	68	13	36	549	1653936	1654429	7.98e-108	388
NODE_2531_length_546_cov_16.997868	ChrY	81.119	143	25	1	290	430	6616095	6616237	5.1e-25	113
NODE_2392_length_555_cov_703.305439	ChrY	81.119	143	26	1	251	393	14359258	14359399	5.19e-25	113
NODE_2531_length_546_cov_16.997868	ChrY	81.119	143	24	2	290	430	14755676	14755535	1.83e-24	111
NODE_2709_length_534_cov_220.089716	ChrY	81.119	143	22	4	24	161	890194	890052	6.44e-24	110
NODE_2715_length_534_cov_61.164114	ChrY	81.119	143	22	4	349	487	6716420	6716561	6.44e-24	110
NODE_2820_length_527_cov_424.697778	ChrY	81.12	482	81	9	29	504	8094690	8094213	1.58e-104	377
NODE_1975_length_595_cov_72.808880	ChrY	81.122	392	43	19	29	397	7061090	7060707	1.11e-76	285
NODE_2160_length_576_cov_36.657315	ChrY	81.127	355	61	6	27	379	5988062	5988412	5.01e-75	279
NODE_2820_length_527_cov_424.697778	ChrY	81.132	477	81	6	29	504	10047507	10047039	2.04e-103	374
NODE_2594_length_542_cov_140.453763	ChrY	81.132	477	72	15	40	512	2751254	2750792	3.52e-101	366
NODE_2594_length_542_cov_140.453763	ChrY	81.132	265	47	3	28	291	14283429	14283691	6.27e-54	209
NODE_3059_length_511_cov_105.059908	ChrY	81.132	212	39	1	79	289	15091261	15091472	1e-41	169
NODE_2392_length_555_cov_703.305439	ChrY	81.132	212	32	7	187	393	7022124	7021916	5.08e-40	163
NODE_2531_length_546_cov_16.997868	ChrY	81.132	159	27	2	283	438	12490525	12490367	2.35e-28	124
NODE_3059_length_511_cov_105.059908	ChrY	81.132	159	22	6	327	480	12984147	12983992	2.84e-27	121
NODE_2531_length_546_cov_16.997868	ChrY	81.132	159	20	6	290	438	15160746	15160904	1.1e-26	119
NODE_2594_length_542_cov_140.453763	ChrY	81.136	493	89	2	24	512	8857961	8858453	5.8e-109	392
NODE_2594_length_542_cov_140.453763	ChrY	81.136	493	82	9	24	512	5875107	5874622	9.71e-107	385
NODE_2513_length_547_cov_138.680851	ChrY	81.139	281	36	7	42	307	7177763	7177485	6.33e-54	209
NODE_2513_length_547_cov_138.680851	ChrY	81.139	281	36	7	42	307	7584121	7583843	6.33e-54	209
NODE_3059_length_511_cov_105.059908	ChrY	81.14	228	37	2	82	309	11317222	11317443	1.66e-44	178
NODE_1975_length_595_cov_72.808880	ChrY	81.143	350	60	5	29	377	10000214	10000558	6.71e-74	276
NODE_2160_length_576_cov_36.657315	ChrY	81.143	350	42	8	202	549	11872213	11872540	6.53e-69	259
NODE_2715_length_534_cov_61.164114	ChrY	81.143	175	27	5	342	511	14965707	14965880	1.06e-31	135
NODE_2715_length_534_cov_61.164114	ChrY	81.143	175	25	6	342	511	12909627	12909798	3.82e-31	134
NODE_3059_length_511_cov_105.059908	ChrY	81.143	175	16	8	311	482	4290204	4290364	2.2e-28	124
NODE_2594_length_542_cov_140.453763	ChrY	81.148	488	85	6	28	512	249892	249409	9.71e-107	385
NODE_2369_length_557_cov_260.158333	ChrY	81.148	366	64	5	168	532	14932683	14933044	8.06e-78	289
NODE_2369_length_557_cov_260.158333	ChrY	81.148	366	59	7	168	532	13106775	13107131	1.04e-76	285
NODE_2513_length_547_cov_138.680851	ChrY	81.148	244	27	6	41	267	16383855	16384096	1.79e-44	178
NODE_2531_length_546_cov_16.997868	ChrY	81.148	122	21	1	308	427	13329345	13329224	5.13e-20	97.1
NODE_2594_length_542_cov_140.453763	ChrY	81.151	504	72	10	28	512	12073446	12073945	3.49e-106	383
NODE_636_length_829_cov_118.711436	ChrY	81.152	764	100	16	27	753	1175695	1174939	2.99e-163	573
NODE_1975_length_595_cov_72.808880	ChrY	81.155	329	42	10	74	397	2149168	2148855	5.26e-65	246
NODE_2238_length_568_cov_52.545825	ChrY	81.156	467	83	3	105	566	6252957	6253423	2.85e-102	370
NODE_2049_length_587_cov_55.219608	ChrY	81.157	536	78	12	42	563	9547874	9547348	6.25e-114	409
NODE_2820_length_527_cov_424.697778	ChrY	81.159	483	81	8	26	504	6242852	6243328	4.39e-105	379
NODE_1983_length_594_cov_189.603482	ChrY	81.159	414	72	4	26	433	13722413	13722000	1.82e-89	327
NODE_1983_length_594_cov_189.603482	ChrY	81.159	414	69	8	26	433	10522912	10523322	2.36e-88	324
NODE_1789_length_618_cov_610.975970	ChrY	81.159	345	57	7	27	366	4276352	4276693	3.25e-72	270
NODE_2160_length_576_cov_36.657315	ChrY	81.159	276	29	7	275	549	9007010	9006757	4.01e-51	200
NODE_2594_length_542_cov_140.453763	ChrY	81.159	138	24	2	28	165	1039097	1038962	6.54e-24	110
NODE_2238_length_568_cov_52.545825	ChrY	81.166	446	77	6	105	547	6268585	6269026	1.03e-96	351
NODE_1983_length_594_cov_189.603482	ChrY	81.166	223	39	3	26	246	909080	909301	6.99e-44	176
NODE_2238_length_568_cov_52.545825	ChrY	81.169	462	77	8	113	568	9413906	9413449	4.78e-100	363
NODE_2531_length_546_cov_16.997868	ChrY	81.169	154	22	6	290	438	8429226	8429075	3.94e-26	117
NODE_2160_length_576_cov_36.657315	ChrY	81.174	494	67	10	69	558	14324293	14324764	2.24e-103	374
NODE_1789_length_618_cov_610.975970	ChrY	81.176	340	50	8	51	387	14213651	14213979	1.95e-69	261
NODE_2594_length_542_cov_140.453763	ChrY	81.176	170	32	0	24	193	15102756	15102925	3e-32	137
NODE_3059_length_511_cov_105.059908	ChrY	81.176	170	30	1	308	475	12987166	12987335	1.02e-31	135
NODE_2715_length_534_cov_61.164114	ChrY	81.176	170	25	5	346	511	15436313	15436479	4.95e-30	130
NODE_2715_length_534_cov_61.164114	ChrY	81.176	170	23	8	348	511	175046	175212	1.78e-29	128
NODE_2958_length_518_cov_60.564626	ChrY	81.176	170	20	5	231	388	8330289	8330458	6.2e-29	126
NODE_3198_length_502_cov_1424.207059	ChrY	81.176	85	16	0	387	471	5461237	5461321	1.02e-11	69.4
NODE_3198_length_502_cov_1424.207059	ChrY	81.176	85	16	0	387	471	5592443	5592359	1.02e-11	69.4
NODE_636_length_829_cov_118.711436	ChrY	81.178	781	121	12	32	799	1959275	1960042	1.06e-172	604
NODE_2369_length_557_cov_260.158333	ChrY	81.18	356	63	3	178	532	13324165	13324517	3.75e-76	283
NODE_1789_length_618_cov_610.975970	ChrY	81.18	356	62	5	27	379	12467233	12467586	1.5e-75	281
NODE_1789_length_618_cov_610.975970	ChrY	81.18	356	58	8	27	374	11050027	11049673	1.94e-74	278
NODE_1975_length_595_cov_72.808880	ChrY	81.183	372	54	9	29	398	2529858	2530215	1.11e-76	285
NODE_1975_length_595_cov_72.808880	ChrY	81.183	372	51	10	29	397	3041642	3041997	1.44e-75	281
NODE_2715_length_534_cov_61.164114	ChrY	81.183	186	29	5	331	511	13006480	13006296	1.77e-34	145
NODE_2715_length_534_cov_61.164114	ChrY	81.183	186	27	6	331	511	16331145	16330963	6.35e-34	143
NODE_2392_length_555_cov_703.305439	ChrY	81.193	218	37	4	179	393	2301432	2301648	8.43e-43	172
NODE_2392_length_555_cov_703.305439	ChrY	81.193	218	32	4	179	393	10508336	10508125	3.92e-41	167
NODE_3108_length_508_cov_131.143852	ChrY	81.193	218	22	7	282	480	5886019	5886236	2.15e-38	158
NODE_2939_length_519_cov_54.371041	ChrY	81.197	468	75	7	26	487	7661947	7661487	1.21e-100	364
NODE_1789_length_618_cov_610.975970	ChrY	81.197	351	48	7	27	374	14874623	14874958	4.2e-71	267
NODE_1453_length_662_cov_34.774359	ChrY	81.197	117	19	2	442	558	15028437	15028550	2.91e-18	91.6
NODE_2958_length_518_cov_60.564626	ChrY	81.197	117	17	5	274	388	16656986	16656873	8.13e-18	89.8
NODE_3059_length_511_cov_105.059908	ChrY	81.203	133	21	4	74	204	5119972	5120102	2.86e-22	104
NODE_1983_length_594_cov_189.603482	ChrY	81.205	415	70	7	26	433	15689471	15689058	1.82e-89	327
NODE_2531_length_546_cov_16.997868	ChrY	81.208	149	26	2	284	430	12025061	12025209	1.1e-26	119
NODE_2531_length_546_cov_16.997868	ChrY	81.208	149	25	2	285	430	13743537	13743685	3.94e-26	117
NODE_3169_length_504_cov_1559.540984	ChrY	81.211	479	55	11	4	477	1604140	1603692	2.54e-97	353
NODE_3059_length_511_cov_105.059908	ChrY	81.212	165	28	3	325	487	12192681	12192518	4.72e-30	130
NODE_2513_length_547_cov_138.680851	ChrY	81.212	165	11	10	39	187	14421645	14421805	1.42e-25	115
NODE_2160_length_576_cov_36.657315	ChrY	81.214	527	65	17	40	558	2293650	2293150	1.72e-109	394
NODE_2594_length_542_cov_140.453763	ChrY	81.214	346	59	4	26	369	1741077	1740736	2.19e-73	274
NODE_2594_length_542_cov_140.453763	ChrY	81.215	362	66	1	26	387	621965	622324	2.18e-78	291
NODE_2369_length_557_cov_260.158333	ChrY	81.215	362	58	7	168	526	5767649	5768003	3.75e-76	283
NODE_1789_length_618_cov_610.975970	ChrY	81.215	362	46	14	27	385	14325401	14325743	9.03e-73	272
NODE_2673_length_536_cov_237.610022	ChrY	81.217	378	51	15	142	511	4717085	4717450	2.78e-77	287
NODE_1983_length_594_cov_189.603482	ChrY	81.218	394	63	10	48	433	10656328	10656718	2.37e-83	307
NODE_3059_length_511_cov_105.059908	ChrY	81.221	213	40	0	83	295	9993825	9994037	7.74e-43	172
NODE_2958_length_518_cov_60.564626	ChrY	81.221	213	24	12	282	489	14218711	14218510	2.2e-38	158
NODE_2594_length_542_cov_140.453763	ChrY	81.224	474	75	8	41	512	4249270	4249731	2.72e-102	370
NODE_2513_length_547_cov_138.680851	ChrY	81.227	277	34	7	41	300	4300700	4300425	2.28e-53	207
NODE_2513_length_547_cov_138.680851	ChrY	81.227	277	34	7	41	300	4360289	4360564	2.28e-53	207
NODE_2369_length_557_cov_260.158333	ChrY	81.23	309	53	5	221	526	13754155	13754461	1.77e-64	244
NODE_1789_length_618_cov_610.975970	ChrY	81.23	309	52	6	27	331	13254652	13254346	1.97e-64	244
NODE_1789_length_618_cov_610.975970	ChrY	81.23	309	45	8	71	376	16090232	16089934	3.29e-62	237
NODE_1789_length_618_cov_610.975970	ChrY	81.232	357	60	7	27	379	15731069	15731422	1.5e-75	281
NODE_2369_length_557_cov_260.158333	ChrY	81.232	357	58	5	168	524	16626656	16627003	4.85e-75	279
NODE_2160_length_576_cov_36.657315	ChrY	81.236	453	53	17	104	549	2033867	2034294	2.93e-92	337
NODE_2160_length_576_cov_36.657315	ChrY	81.236	437	50	15	120	549	6001042	6001453	2.28e-88	324
NODE_2594_length_542_cov_140.453763	ChrY	81.237	485	79	12	28	511	6470435	6470908	1.26e-105	381
NODE_2238_length_568_cov_52.545825	ChrY	81.237	469	76	7	105	565	11643800	11644264	1.03e-101	368
NODE_1588_length_643_cov_1161.604240	ChrY	81.25	608	96	13	30	624	14395152	14394550	6.68e-134	475
NODE_2160_length_576_cov_36.657315	ChrY	81.25	528	70	11	27	549	2243669	2244172	3.69e-111	399
NODE_3169_length_504_cov_1559.540984	ChrY	81.25	480	55	16	4	477	2973733	2974183	7.06e-98	355
NODE_2820_length_527_cov_424.697778	ChrY	81.25	416	66	10	31	442	1521468	1521875	5.8e-89	326
NODE_3189_length_503_cov_87.251174	ChrY	81.25	368	57	8	106	465	10130904	10131267	2.6e-77	287
NODE_2160_length_576_cov_36.657315	ChrY	81.25	384	45	11	179	558	8354655	8354295	1.08e-76	285
NODE_1453_length_662_cov_34.774359	ChrY	81.25	272	41	5	302	572	8830064	8829802	2.14e-54	211
NODE_2698_length_535_cov_19.275109	ChrY	81.25	272	39	7	107	377	3558976	3558716	6.19e-54	209
NODE_2513_length_547_cov_138.680851	ChrY	81.25	272	35	6	41	298	3855821	3855552	8.19e-53	206
NODE_2513_length_547_cov_138.680851	ChrY	81.25	272	31	10	44	299	8860788	8860521	1.06e-51	202
NODE_2594_length_542_cov_140.453763	ChrY	81.25	240	43	2	28	266	1011665	1011427	6.32e-49	193
NODE_2513_length_547_cov_138.680851	ChrY	81.25	256	32	6	44	285	4146492	4146745	6.38e-49	193
NODE_1858_length_610_cov_98.470919	ChrY	81.25	240	35	7	241	479	593134	593364	1.19e-46	185
NODE_3059_length_511_cov_105.059908	ChrY	81.25	208	37	1	94	301	6072018	6071813	3.6e-41	167
NODE_1789_length_618_cov_610.975970	ChrY	81.25	208	30	2	181	387	11529171	11528972	7.33e-39	159
NODE_3059_length_511_cov_105.059908	ChrY	81.25	192	36	0	78	269	14125514	14125705	7.79e-38	156
NODE_3059_length_511_cov_105.059908	ChrY	81.25	176	27	5	316	487	15712871	15712698	2.82e-32	137
NODE_3059_length_511_cov_105.059908	ChrY	81.25	160	29	1	316	475	15671763	15671921	1.7e-29	128
NODE_2715_length_534_cov_61.164114	ChrY	81.25	160	26	3	356	511	15731396	15731237	6.4e-29	126
NODE_2160_length_576_cov_36.657315	ChrY	81.25	160	27	3	280	437	590267	590425	6.91e-29	126
NODE_2531_length_546_cov_16.997868	ChrY	81.25	144	25	1	290	431	3268417	3268560	1.42e-25	115
NODE_2035_length_589_cov_256.138672	ChrY	81.25	144	25	2	183	324	10933783	10933926	1.53e-25	115
NODE_2531_length_546_cov_16.997868	ChrY	81.25	144	24	2	290	430	8353317	8353460	5.1e-25	113
NODE_2531_length_546_cov_16.997868	ChrY	81.25	144	21	3	290	431	9563485	9563346	1.83e-24	111
NODE_2594_length_542_cov_140.453763	ChrY	81.25	128	24	0	50	177	17057447	17057574	3.04e-22	104
NODE_2513_length_547_cov_138.680851	ChrY	81.25	128	24	0	173	300	338902	339029	3.07e-22	104
NODE_1453_length_662_cov_34.774359	ChrY	81.25	112	19	1	442	551	14169086	14169197	1.05e-17	89.8
NODE_2594_length_542_cov_140.453763	ChrY	81.263	475	80	6	42	512	11160686	11160217	5.84e-104	375
NODE_2594_length_542_cov_140.453763	ChrY	81.265	427	73	6	24	447	842385	842807	7.67e-93	339
NODE_2594_length_542_cov_140.453763	ChrY	81.265	411	67	6	28	437	3256552	3256953	2.15e-88	324
NODE_1983_length_594_cov_189.603482	ChrY	81.265	411	67	7	26	430	10842665	10843071	2.36e-88	324
NODE_2160_length_576_cov_36.657315	ChrY	81.266	395	45	12	158	549	3558156	3558524	6.44e-79	292
NODE_1789_length_618_cov_610.975970	ChrY	81.267	363	54	11	27	383	2688902	2688548	1.5e-75	281
NODE_2513_length_547_cov_138.680851	ChrY	81.272	283	35	10	32	298	14462599	14462319	4.89e-55	213
NODE_2594_length_542_cov_140.453763	ChrY	81.276	486	79	9	28	512	6514074	6513600	3.49e-106	383
NODE_3059_length_511_cov_105.059908	ChrY	81.277	235	42	2	73	306	1110173	1110406	7.68e-48	189
NODE_2160_length_576_cov_36.657315	ChrY	81.279	438	55	12	116	549	10915899	10916313	4.91e-90	329
NODE_3059_length_511_cov_105.059908	ChrY	81.279	219	36	5	93	309	7087444	7087229	7.74e-43	172
NODE_2392_length_555_cov_703.305439	ChrY	81.279	219	36	5	179	393	8185859	8186076	8.43e-43	172
NODE_2392_length_555_cov_703.305439	ChrY	81.279	219	36	5	179	393	13516527	13516310	8.43e-43	172
NODE_2392_length_555_cov_703.305439	ChrY	81.279	219	34	6	180	393	1137688	1137904	3.03e-42	171
NODE_2392_length_555_cov_703.305439	ChrY	81.279	219	34	6	179	392	1157869	1157653	3.03e-42	171
NODE_2594_length_542_cov_140.453763	ChrY	81.281	203	30	7	28	225	14607068	14607267	2.3e-38	158
NODE_2392_length_555_cov_703.305439	ChrY	81.283	187	32	3	179	362	12740715	12740901	1.42e-35	148
NODE_1789_length_618_cov_610.975970	ChrY	81.285	358	62	5	27	380	8827378	8827734	1.16e-76	285
NODE_1789_length_618_cov_610.975970	ChrY	81.285	358	53	10	27	381	3398978	3398632	1.94e-74	278
NODE_3059_length_511_cov_105.059908	ChrY	81.287	171	30	1	312	480	722130	721960	2.82e-32	137
NODE_2035_length_589_cov_256.138672	ChrY	81.287	171	29	2	158	326	13539964	13539795	1.18e-31	135
NODE_2715_length_534_cov_61.164114	ChrY	81.287	171	25	6	347	511	8831145	8831314	1.37e-30	132
NODE_2594_length_542_cov_140.453763	ChrY	81.289	481	75	8	24	501	3627540	3627072	5.84e-104	375
NODE_2131_length_579_cov_72.157371	ChrY	81.29	155	27	2	178	331	5077323	5077170	2.5e-28	124
NODE_2035_length_589_cov_256.138672	ChrY	81.29	155	25	3	175	326	15885701	15885548	9.15e-28	122
NODE_3059_length_511_cov_105.059908	ChrY	81.29	155	23	5	325	475	15935922	15935770	2.84e-27	121
NODE_3108_length_508_cov_131.143852	ChrY	81.29	155	12	7	282	419	8238775	8238929	6.11e-24	110
NODE_3204_length_502_cov_399.195294	ChrY	81.292	449	74	5	28	474	1317869	1317429	7.03e-98	355
NODE_1164_length_710_cov_82.957346	ChrY	81.293	727	45	58	25	679	310261	309554	9.44e-143	505
NODE_2650_length_538_cov_33.921909	ChrY	81.293	294	51	3	220	512	5887943	5888233	1.03e-61	235
NODE_2650_length_538_cov_33.921909	ChrY	81.293	294	51	3	220	512	6282116	6282406	1.03e-61	235
NODE_2049_length_587_cov_55.219608	ChrY	81.295	417	73	4	149	563	15482138	15481725	3.87e-91	333
NODE_833_length_775_cov_33.163324	ChrY	81.295	139	23	3	44	182	2975644	2975779	9.47e-24	110
NODE_2709_length_534_cov_220.089716	ChrY	81.295	139	21	5	24	158	1318649	1318512	2.32e-23	108
NODE_2594_length_542_cov_140.453763	ChrY	81.301	492	80	8	24	512	9880285	9880767	7.51e-108	388
NODE_2594_length_542_cov_140.453763	ChrY	81.301	492	75	11	28	512	11452523	11453004	3.49e-106	383
NODE_3114_length_508_cov_4.784223	ChrY	81.301	246	35	4	35	279	2451186	2451421	7.64e-48	189
NODE_2513_length_547_cov_138.680851	ChrY	81.301	246	30	3	41	272	6361747	6361990	1.07e-46	185
NODE_1542_length_650_cov_55.558464	ChrY	81.302	599	100	7	29	623	1320617	1321207	6.76e-134	475
NODE_3169_length_504_cov_1559.540984	ChrY	81.303	476	43	14	4	478	12107499	12107929	1.53e-94	344
NODE_3059_length_511_cov_105.059908	ChrY	81.304	230	27	7	80	309	10953335	10953548	7.74e-43	172
NODE_1789_length_618_cov_610.975970	ChrY	81.306	337	48	10	48	379	15531261	15530935	7.03e-69	259
NODE_3108_length_508_cov_131.143852	ChrY	81.308	214	23	5	285	481	5873925	5873712	2.15e-38	158
NODE_2803_length_528_cov_1494.607539	ChrY	81.311	412	69	5	26	430	14516488	14516078	1.61e-89	327
NODE_2594_length_542_cov_140.453763	ChrY	81.314	487	80	8	28	512	15677957	15678434	9.71e-107	385
NODE_2594_length_542_cov_140.453763	ChrY	81.314	487	78	10	28	512	5511513	5511988	3.49e-106	383
NODE_1970_length_595_cov_489.270270	ChrY	81.319	546	80	13	29	562	1906084	1905549	2.26e-118	424
NODE_2049_length_587_cov_55.219608	ChrY	81.319	364	63	4	183	544	14027901	14027541	2.36e-78	291
NODE_2513_length_547_cov_138.680851	ChrY	81.319	273	35	5	41	299	8633243	8632973	2.28e-53	207
NODE_2513_length_547_cov_138.680851	ChrY	81.319	273	35	6	41	299	13960846	13961116	2.28e-53	207
NODE_2513_length_547_cov_138.680851	ChrY	81.319	273	30	8	41	299	16613698	16613433	1.06e-51	202
NODE_3108_length_508_cov_131.143852	ChrY	81.319	182	17	7	289	453	1959402	1959583	1.31e-30	132
NODE_2540_length_545_cov_237.228632	ChrY	81.323	514	81	6	19	518	2154895	2154383	2.7e-112	403
NODE_1255_length_696_cov_60.534733	ChrY	81.323	257	42	6	418	671	1414755	1414502	3.78e-52	204
NODE_2049_length_587_cov_55.219608	ChrY	81.324	423	64	13	149	563	12194992	12195407	5.01e-90	329
NODE_1983_length_594_cov_189.603482	ChrY	81.325	332	53	6	69	394	15611355	15611683	1.87e-69	261
NODE_2531_length_546_cov_16.997868	ChrY	81.325	166	24	5	279	438	12311905	12311741	1.82e-29	128
NODE_2513_length_547_cov_138.680851	ChrY	81.325	166	15	7	53	204	2069307	2069144	3.05e-27	121
NODE_1983_length_594_cov_189.603482	ChrY	81.327	407	66	8	38	437	12535780	12536183	8.48e-88	322
NODE_2513_length_547_cov_138.680851	ChrY	81.328	241	29	5	48	274	3570054	3569816	1.38e-45	182
NODE_1983_length_594_cov_189.603482	ChrY	81.333	375	63	6	59	426	11210611	11210985	1.43e-80	298
NODE_1789_length_618_cov_610.975970	ChrY	81.333	300	44	4	86	382	14203335	14203625	4.26e-61	233
NODE_3059_length_511_cov_105.059908	ChrY	81.333	225	40	2	79	301	8450389	8450165	1.29e-45	182
NODE_2601_length_541_cov_62.974138	ChrY	81.333	225	28	10	272	485	8057398	8057619	2.95e-42	171
NODE_2392_length_555_cov_703.305439	ChrY	81.333	150	26	2	245	393	1534059	1534207	3.1e-27	121
NODE_2531_length_546_cov_16.997868	ChrY	81.333	150	24	3	293	438	3823931	3823782	1.1e-26	119
NODE_2531_length_546_cov_16.997868	ChrY	81.333	150	25	2	291	438	9846419	9846271	1.1e-26	119
NODE_2531_length_546_cov_16.997868	ChrY	81.333	150	25	2	291	438	10151312	10151164	1.1e-26	119
NODE_1975_length_595_cov_72.808880	ChrY	81.337	359	60	6	30	386	2548427	2548780	1.11e-76	285
NODE_1555_length_648_cov_786.828371	ChrY	81.34	627	71	19	27	623	5593299	5593909	1.13e-131	468
NODE_1789_length_618_cov_610.975970	ChrY	81.34	209	35	4	126	332	2114415	2114209	4.38e-41	167
NODE_2513_length_547_cov_138.680851	ChrY	81.34	209	21	8	41	235	13509110	13508906	3.01e-37	154
NODE_2513_length_547_cov_138.680851	ChrY	81.343	268	28	6	47	300	8665138	8664879	1.37e-50	198
NODE_1389_length_671_cov_1378.649832	ChrY	81.343	268	24	3	343	610	14670137	14669896	2.19e-49	195
NODE_2160_length_576_cov_36.657315	ChrY	81.346	520	63	13	36	549	3406012	3406503	6.17e-109	392
NODE_1975_length_595_cov_72.808880	ChrY	81.346	327	48	8	44	364	7430593	7430274	3.14e-67	254
NODE_2049_length_587_cov_55.219608	ChrY	81.347	386	61	10	183	563	7792163	7792542	3.03e-82	303
NODE_2049_length_587_cov_55.219608	ChrY	81.347	386	61	10	183	563	7952795	7952416	3.03e-82	303
NODE_2049_length_587_cov_55.219608	ChrY	81.347	386	61	10	183	563	8008094	8008473	3.03e-82	303
NODE_2369_length_557_cov_260.158333	ChrY	81.347	386	49	6	168	532	10917267	10916884	6.23e-79	292
NODE_1789_length_618_cov_610.975970	ChrY	81.347	193	34	2	193	384	10891812	10892003	9.48e-38	156
NODE_2392_length_555_cov_703.305439	ChrY	81.347	193	30	5	205	393	9398945	9398755	1.1e-36	152
NODE_2392_length_555_cov_703.305439	ChrY	81.347	193	31	5	183	371	10547499	10547308	1.1e-36	152
NODE_2513_length_547_cov_138.680851	ChrY	81.349	252	31	6	50	287	14813973	14814222	2.29e-48	191
NODE_1789_length_618_cov_610.975970	ChrY	81.351	370	64	4	27	394	11192532	11192166	5.36e-80	296
NODE_1983_length_594_cov_189.603482	ChrY	81.351	370	61	7	23	386	8752462	8752829	1.85e-79	294
NODE_2238_length_568_cov_52.545825	ChrY	81.351	370	60	8	207	568	10691552	10691920	6.36e-79	292
NODE_1789_length_618_cov_610.975970	ChrY	81.351	370	55	11	27	391	1592137	1592497	8.96e-78	289
NODE_3169_length_504_cov_1559.540984	ChrY	81.356	472	53	17	8	476	4978071	4978510	9.13e-97	351
NODE_1983_length_594_cov_189.603482	ChrY	81.356	354	60	5	34	381	14906703	14906350	4e-76	283
NODE_2594_length_542_cov_140.453763	ChrY	81.356	295	53	1	24	318	12949850	12949558	8e-63	239
NODE_2650_length_538_cov_33.921909	ChrY	81.356	295	52	3	220	512	5873740	5874033	2.85e-62	237
NODE_3059_length_511_cov_105.059908	ChrY	81.356	236	39	4	74	309	9287658	9287428	2.76e-47	187
NODE_3059_length_511_cov_105.059908	ChrY	81.356	177	31	1	306	480	9928737	9928561	6.07e-34	143
NODE_1453_length_662_cov_34.774359	ChrY	81.356	118	21	1	442	559	12128873	12128989	2.25e-19	95.3
NODE_1453_length_662_cov_34.774359	ChrY	81.356	118	20	2	442	558	15571466	15571582	2.25e-19	95.3
NODE_1453_length_662_cov_34.774359	ChrY	81.356	118	21	1	441	558	15819224	15819340	2.25e-19	95.3
NODE_1453_length_662_cov_34.774359	ChrY	81.356	118	19	3	442	558	17091104	17091219	8.1e-19	93.5
NODE_1389_length_671_cov_1378.649832	ChrY	81.356	118	19	3	344	459	13480240	13480124	8.22e-19	93.5
NODE_2513_length_547_cov_138.680851	ChrY	81.362	279	34	8	40	304	1791202	1790928	1.76e-54	211
NODE_1789_length_618_cov_610.975970	ChrY	81.364	220	40	1	168	387	9364063	9364281	2.02e-44	178
NODE_3059_length_511_cov_105.059908	ChrY	81.364	220	37	3	83	301	9245138	9244922	5.98e-44	176
NODE_2392_length_555_cov_703.305439	ChrY	81.364	220	33	7	179	393	1031759	1031975	8.43e-43	172
NODE_2392_length_555_cov_703.305439	ChrY	81.364	220	34	6	179	393	1765505	1765722	8.43e-43	172
NODE_2392_length_555_cov_703.305439	ChrY	81.364	220	34	6	179	393	2019708	2019925	8.43e-43	172
NODE_2392_length_555_cov_703.305439	ChrY	81.364	220	34	6	179	393	2389608	2389825	8.43e-43	172
NODE_2392_length_555_cov_703.305439	ChrY	81.364	220	34	6	179	393	3653442	3653659	8.43e-43	172
NODE_2392_length_555_cov_703.305439	ChrY	81.364	220	34	6	179	393	5011678	5011461	8.43e-43	172
NODE_2392_length_555_cov_703.305439	ChrY	81.364	220	34	6	179	393	6729233	6729450	8.43e-43	172
NODE_2392_length_555_cov_703.305439	ChrY	81.364	220	34	6	179	393	6812501	6812718	8.43e-43	172
NODE_2392_length_555_cov_703.305439	ChrY	81.364	220	34	6	179	393	7183692	7183475	8.43e-43	172
NODE_2392_length_555_cov_703.305439	ChrY	81.364	220	34	6	179	393	9124029	9124246	8.43e-43	172
NODE_2392_length_555_cov_703.305439	ChrY	81.364	220	34	6	179	393	14209518	14209301	8.43e-43	172
NODE_3108_length_508_cov_131.143852	ChrY	81.364	220	18	9	285	481	10267637	10267418	2.15e-38	158
NODE_3108_length_508_cov_131.143852	ChrY	81.364	220	9	15	282	481	9914225	9914432	3.6e-36	150
NODE_3059_length_511_cov_105.059908	ChrY	81.366	161	26	3	321	480	11629469	11629312	1.7e-29	128
NODE_2628_length_539_cov_1132.586580	ChrY	81.366	161	25	5	179	336	13700910	13701068	6.46e-29	126
NODE_2513_length_547_cov_138.680851	ChrY	81.369	263	22	11	53	301	3631133	3631382	8.25e-48	189
NODE_1789_length_618_cov_610.975970	ChrY	81.37	365	59	8	27	388	4892981	4893339	8.96e-78	289
NODE_2160_length_576_cov_36.657315	ChrY	81.378	537	67	12	27	558	10260997	10260489	2.2e-113	407
NODE_3059_length_511_cov_105.059908	ChrY	81.379	145	23	3	340	481	15350340	15350197	1.32e-25	115
NODE_2531_length_546_cov_16.997868	ChrY	81.379	145	22	4	290	431	6858077	6857935	5.1e-25	113
NODE_2513_length_547_cov_138.680851	ChrY	81.379	145	10	6	35	165	16165522	16165663	1.11e-21	102
NODE_2594_length_542_cov_140.453763	ChrY	81.381	333	60	1	24	356	3155227	3155557	2.84e-72	270
NODE_2392_length_555_cov_703.305439	ChrY	81.383	188	31	3	209	393	14168445	14168259	3.95e-36	150
NODE_2049_length_587_cov_55.219608	ChrY	81.384	419	70	6	149	563	13632500	13632086	1.08e-91	335
NODE_3059_length_511_cov_105.059908	ChrY	81.385	231	42	1	79	309	1352523	1352294	2.76e-47	187
NODE_833_length_775_cov_33.163324	ChrY	81.385	231	24	4	26	241	5558090	5557864	4.28e-42	171
NODE_2513_length_547_cov_138.680851	ChrY	81.387	274	35	6	41	300	194639	194368	6.33e-54	209
NODE_2513_length_547_cov_138.680851	ChrY	81.387	274	35	6	41	300	3998207	3997936	6.33e-54	209
NODE_2513_length_547_cov_138.680851	ChrY	81.387	274	34	10	41	299	14859437	14859166	2.28e-53	207
NODE_2513_length_547_cov_138.680851	ChrY	81.387	274	28	6	41	300	12402803	12402539	1.06e-51	202
NODE_1789_length_618_cov_610.975970	ChrY	81.389	360	53	11	27	380	5812003	5812354	1.5e-75	281
NODE_1789_length_618_cov_610.975970	ChrY	81.389	360	52	10	28	384	11170733	11171080	5.39e-75	279
NODE_2939_length_519_cov_54.371041	ChrY	81.395	473	65	17	26	492	4528122	4527667	1.21e-100	364
NODE_1789_length_618_cov_610.975970	ChrY	81.395	258	43	4	116	371	11407934	11407680	9.29e-53	206
NODE_3059_length_511_cov_105.059908	ChrY	81.395	215	38	1	89	301	1040709	1040923	2.15e-43	174
NODE_2392_length_555_cov_703.305439	ChrY	81.395	215	37	3	182	393	2325632	2325418	8.43e-43	172
NODE_2392_length_555_cov_703.305439	ChrY	81.395	215	33	6	179	388	4370322	4370534	1.09e-41	169
NODE_3108_length_508_cov_131.143852	ChrY	81.395	215	22	8	285	481	7916123	7915909	5.99e-39	159
NODE_3059_length_511_cov_105.059908	ChrY	81.395	172	30	1	311	480	13418859	13418688	7.85e-33	139
NODE_2715_length_534_cov_61.164114	ChrY	81.395	172	28	3	344	511	16388173	16388344	2.96e-32	137
NODE_2709_length_534_cov_220.089716	ChrY	81.395	129	18	5	24	149	5922850	5922975	3.88e-21	100
NODE_2860_length_525_cov_3.145089	ChrY	81.395	86	15	1	403	487	12446890	12446975	1.07e-11	69.4
NODE_1975_length_595_cov_72.808880	ChrY	81.402	371	50	9	34	397	3211979	3211621	1.11e-76	285
NODE_1975_length_595_cov_72.808880	ChrY	81.402	371	46	10	29	397	13186974	13187323	1.44e-75	281
NODE_1975_length_595_cov_72.808880	ChrY	81.402	328	56	4	40	364	4671530	4671205	5.22e-70	263
NODE_1789_length_618_cov_610.975970	ChrY	81.404	285	41	7	94	375	16539921	16540196	9.22e-58	222
NODE_3059_length_511_cov_105.059908	ChrY	81.405	242	38	7	72	308	16352204	16352443	2.14e-48	191
NODE_2160_length_576_cov_36.657315	ChrY	81.408	355	62	4	27	379	2694353	2694705	3e-77	287
NODE_2369_length_557_cov_260.158333	ChrY	81.408	355	48	6	178	532	9094837	9095173	2.26e-73	274
NODE_3059_length_511_cov_105.059908	ChrY	81.41	156	27	1	328	481	12905838	12905683	6.11e-29	126
NODE_3059_length_511_cov_105.059908	ChrY	81.41	156	23	5	336	487	14000066	13999913	7.9e-28	122
NODE_2531_length_546_cov_16.997868	ChrY	81.41	156	13	12	290	439	6895945	6895800	5.1e-25	113
NODE_2513_length_547_cov_138.680851	ChrY	81.41	156	13	5	48	189	12748496	12748343	5.11e-25	113
NODE_636_length_829_cov_118.711436	ChrY	81.413	807	104	22	27	802	4860267	4859476	1.36e-176	617
NODE_2698_length_535_cov_19.275109	ChrY	81.413	269	45	5	112	378	4558231	4557966	1.33e-55	215
NODE_2594_length_542_cov_140.453763	ChrY	81.413	269	45	5	29	294	7377585	7377851	1.35e-55	215
NODE_2540_length_545_cov_237.228632	ChrY	81.414	495	83	7	19	511	5859865	5859378	4.51e-110	396
NODE_2540_length_545_cov_237.228632	ChrY	81.414	495	83	7	19	511	6252950	6252463	4.51e-110	396
NODE_1789_length_618_cov_610.975970	ChrY	81.416	339	54	6	27	361	5770067	5770400	1.17e-71	268
NODE_1789_length_618_cov_610.975970	ChrY	81.416	339	54	6	27	361	6020817	6020484	1.17e-71	268
NODE_2594_length_542_cov_140.453763	ChrY	81.416	226	34	3	28	252	11506278	11506060	1.77e-44	178
NODE_2958_length_518_cov_60.564626	ChrY	81.416	113	17	4	278	388	12687483	12687593	8.13e-18	89.8
NODE_2594_length_542_cov_140.453763	ChrY	81.42	479	75	11	40	511	334301	334772	4.52e-105	379
NODE_2049_length_587_cov_55.219608	ChrY	81.429	420	69	7	149	563	14256493	14256908	1.08e-91	335
NODE_3059_length_511_cov_105.059908	ChrY	81.429	210	37	2	88	296	12390445	12390653	2.78e-42	171
NODE_2860_length_525_cov_3.145089	ChrY	81.429	140	21	2	356	495	11051582	11051448	6.33e-24	110
NODE_1789_length_618_cov_610.975970	ChrY	81.433	307	50	7	26	329	14482967	14483269	1.97e-64	244
NODE_2531_length_546_cov_16.997868	ChrY	81.437	167	25	5	277	438	13030827	13030662	1.41e-30	132
NODE_636_length_829_cov_118.711436	ChrY	81.44	722	105	18	94	802	5205964	5205259	1.8e-160	564
NODE_1789_length_618_cov_610.975970	ChrY	81.44	361	45	9	27	384	11492140	11491799	6.98e-74	276
NODE_2594_length_542_cov_140.453763	ChrY	81.443	194	33	3	28	220	13523821	13524012	8.29e-38	156
NODE_3108_length_508_cov_131.143852	ChrY	81.443	194	18	9	282	457	2319339	2319532	6.03e-34	143
NODE_3198_length_502_cov_1424.207059	ChrY	81.443	97	12	5	387	477	14851603	14851507	2.2e-13	75
NODE_2160_length_576_cov_36.657315	ChrY	81.448	442	52	13	120	555	5789833	5789416	1.05e-91	335
NODE_2392_length_555_cov_703.305439	ChrY	81.448	221	31	9	180	393	3141621	3141404	8.43e-43	172
NODE_2392_length_555_cov_703.305439	ChrY	81.448	221	32	8	179	393	5071778	5071561	8.43e-43	172
NODE_2392_length_555_cov_703.305439	ChrY	81.448	221	32	8	179	393	5293093	5292876	8.43e-43	172
NODE_3108_length_508_cov_131.143852	ChrY	81.448	221	23	9	278	481	9003040	9002821	1.29e-40	165
NODE_1789_length_618_cov_610.975970	ChrY	81.449	345	59	5	27	368	16149253	16148911	1.94e-74	278
NODE_2540_length_545_cov_237.228632	ChrY	81.452	496	79	11	33	518	3270907	3270415	1.62e-109	394
NODE_1975_length_595_cov_72.808880	ChrY	81.452	372	53	10	29	398	4141704	4141347	2.4e-78	291
NODE_1975_length_595_cov_72.808880	ChrY	81.452	372	53	9	29	398	4166340	4166697	2.4e-78	291
NODE_1975_length_595_cov_72.808880	ChrY	81.452	372	49	12	29	397	11849855	11850209	3.1e-77	287
NODE_2513_length_547_cov_138.680851	ChrY	81.452	124	22	1	173	296	16793657	16793535	3.98e-21	100
NODE_2958_length_518_cov_60.564626	ChrY	81.452	124	7	7	278	399	8809350	8809241	2.92e-17	87.9
NODE_1453_length_662_cov_34.774359	ChrY	81.455	275	41	4	299	572	10322232	10322497	4.61e-56	217
NODE_2908_length_521_cov_47.698198	ChrY	81.457	453	71	8	45	494	9528480	9528922	5.65e-99	359
NODE_2594_length_542_cov_140.453763	ChrY	81.457	302	51	4	42	341	9584254	9583956	6.18e-64	243
NODE_3059_length_511_cov_105.059908	ChrY	81.457	151	26	1	325	473	14898045	14898195	7.9e-28	122
NODE_2531_length_546_cov_16.997868	ChrY	81.457	151	23	4	292	438	11945906	11945757	1.1e-26	119
NODE_2594_length_542_cov_140.453763	ChrY	81.461	356	62	4	28	383	4491212	4491563	7.83e-78	289
NODE_1789_length_618_cov_610.975970	ChrY	81.461	356	62	4	27	379	7318193	7318547	8.96e-78	289
NODE_1789_length_618_cov_610.975970	ChrY	81.461	356	61	5	27	379	14926443	14926796	3.22e-77	287
NODE_1975_length_595_cov_72.808880	ChrY	81.461	356	57	5	34	387	6779892	6779544	4.01e-76	283
NODE_2453_length_551_cov_1429.082278	ChrY	81.461	178	31	2	281	457	16087646	16087470	1.82e-34	145
NODE_2594_length_542_cov_140.453763	ChrY	81.466	491	80	8	24	512	1166539	1167020	5.8e-109	392
NODE_2160_length_576_cov_36.657315	ChrY	81.467	518	70	7	36	549	6493469	6492974	1.03e-111	401
NODE_3189_length_503_cov_87.251174	ChrY	81.467	259	41	3	215	467	5506709	5506452	7.5e-53	206
NODE_1789_length_618_cov_610.975970	ChrY	81.471	367	60	8	27	388	15026966	15026603	1.93e-79	294
NODE_1588_length_643_cov_1161.604240	ChrY	81.472	394	62	8	222	609	9507971	9507583	5.54e-85	313
NODE_1970_length_595_cov_489.270270	ChrY	81.481	567	76	16	29	573	7081727	7081168	8.08e-123	438
NODE_2594_length_542_cov_140.453763	ChrY	81.481	486	86	3	24	508	931271	931753	4.49e-110	396
NODE_2594_length_542_cov_140.453763	ChrY	81.481	486	73	12	28	512	3135689	3135220	3.49e-106	383
NODE_2594_length_542_cov_140.453763	ChrY	81.481	432	71	7	21	449	10750508	10750933	4.58e-95	346
NODE_2882_length_523_cov_26.125561	ChrY	81.481	297	39	6	59	341	4404495	4404789	4.64e-60	230
NODE_2594_length_542_cov_140.453763	ChrY	81.481	270	45	5	28	294	7810070	7810337	3.75e-56	217
NODE_2513_length_547_cov_138.680851	ChrY	81.481	270	34	6	42	297	15792804	15792537	2.28e-53	207
NODE_2392_length_555_cov_703.305439	ChrY	81.481	216	34	6	179	390	8449940	8450153	8.43e-43	172
NODE_3059_length_511_cov_105.059908	ChrY	81.481	216	32	6	97	309	16840096	16840306	2.78e-42	171
NODE_3108_length_508_cov_131.143852	ChrY	81.481	216	19	11	282	479	3042522	3042734	2.15e-38	158
NODE_2531_length_546_cov_16.997868	ChrY	81.481	162	23	5	283	438	14449323	14449163	6.55e-29	126
NODE_2594_length_542_cov_140.453763	ChrY	81.489	470	82	3	43	512	13660614	13660150	1.26e-105	381
NODE_2238_length_568_cov_52.545825	ChrY	81.49	443	70	5	105	547	7034540	7034970	2.88e-97	353
NODE_636_length_829_cov_118.711436	ChrY	81.492	724	104	18	94	802	5792735	5792027	1.39e-161	568
NODE_636_length_829_cov_118.711436	ChrY	81.492	724	104	18	94	802	5998142	5998850	1.39e-161	568
NODE_1789_length_618_cov_610.975970	ChrY	81.494	308	44	6	81	385	14079511	14079214	2.55e-63	241
NODE_2513_length_547_cov_138.680851	ChrY	81.495	281	35	7	41	306	385905	386183	1.36e-55	215
NODE_2594_length_542_cov_140.453763	ChrY	81.496	254	44	2	28	278	11137252	11136999	8.11e-53	206
NODE_3059_length_511_cov_105.059908	ChrY	81.498	227	42	0	83	309	1249417	1249191	2.76e-47	187
NODE_3059_length_511_cov_105.059908	ChrY	81.498	227	37	4	85	309	5412077	5412300	1.29e-45	182
NODE_3059_length_511_cov_105.059908	ChrY	81.498	227	37	4	85	309	5641533	5641310	1.29e-45	182
NODE_3059_length_511_cov_105.059908	ChrY	81.498	227	34	1	83	309	14984427	14984209	4.62e-45	180
NODE_2594_length_542_cov_140.453763	ChrY	81.499	427	69	4	24	450	2488402	2488818	5.93e-94	342
NODE_2160_length_576_cov_36.657315	ChrY	81.5	400	66	8	36	431	5883655	5883260	8.21e-88	322
NODE_3204_length_502_cov_399.195294	ChrY	81.5	200	33	4	25	223	3238992	3239188	1.64e-39	161
NODE_2392_length_555_cov_703.305439	ChrY	81.5	200	33	4	197	393	11632672	11632474	1.83e-39	161
NODE_2160_length_576_cov_36.657315	ChrY	81.503	519	64	13	36	549	2071595	2071104	1.33e-110	398
NODE_3059_length_511_cov_105.059908	ChrY	81.503	173	32	0	134	306	4455834	4456006	6.07e-34	143
NODE_2035_length_589_cov_256.138672	ChrY	81.503	173	28	4	157	326	11955646	11955817	9.09e-33	139
NODE_2594_length_542_cov_140.453763	ChrY	81.504	492	75	6	24	512	1297457	1296979	2.09e-108	390
NODE_2238_length_568_cov_52.545825	ChrY	81.505	465	77	8	105	564	6673499	6673039	2.21e-103	374
NODE_2238_length_568_cov_52.545825	ChrY	81.505	465	72	8	104	562	5730230	5730686	2.85e-102	370
NODE_2131_length_579_cov_72.157371	ChrY	81.507	146	26	1	179	324	2695811	2695667	1.16e-26	119
NODE_2131_length_579_cov_72.157371	ChrY	81.507	146	26	1	179	324	5805084	5805228	1.16e-26	119
NODE_2131_length_579_cov_72.157371	ChrY	81.507	146	26	1	179	324	5989519	5989375	1.16e-26	119
NODE_2131_length_579_cov_72.157371	ChrY	81.507	146	26	1	179	324	6276351	6276495	1.16e-26	119
NODE_2131_length_579_cov_72.157371	ChrY	81.507	146	26	1	179	324	7087446	7087302	1.16e-26	119
NODE_2513_length_547_cov_138.680851	ChrY	81.509	265	33	6	41	291	14410121	14410383	2.95e-52	204
NODE_2594_length_542_cov_140.453763	ChrY	81.511	503	72	12	24	512	925885	926380	1.61e-109	394
NODE_1789_length_618_cov_610.975970	ChrY	81.513	357	62	4	27	380	7274621	7274976	2.49e-78	291
NODE_1789_length_618_cov_610.975970	ChrY	81.513	357	62	4	27	380	8123984	8124339	2.49e-78	291
NODE_1975_length_595_cov_72.808880	ChrY	81.513	357	56	6	34	388	6897779	6898127	1.11e-76	285
NODE_2594_length_542_cov_140.453763	ChrY	81.513	119	16	1	22	140	11374905	11375017	6.59e-19	93.5
NODE_1970_length_595_cov_489.270270	ChrY	81.514	568	79	14	29	574	6268011	6268574	1.74e-124	444
NODE_3059_length_511_cov_105.059908	ChrY	81.517	211	36	3	101	309	10882647	10882438	2.78e-42	171
NODE_2601_length_541_cov_62.974138	ChrY	81.517	211	29	7	276	479	7851400	7851607	1.37e-40	165
NODE_833_length_775_cov_33.163324	ChrY	81.517	211	23	3	44	241	6455454	6455661	9.27e-39	159
NODE_2594_length_542_cov_140.453763	ChrY	81.52	487	80	9	29	512	1383171	1383650	5.8e-109	392
NODE_1983_length_594_cov_189.603482	ChrY	81.522	368	62	5	26	387	14118062	14117695	1.43e-80	298
NODE_2594_length_542_cov_140.453763	ChrY	81.522	368	60	7	28	392	16964995	16965357	4.68e-80	296
NODE_2513_length_547_cov_138.680851	ChrY	81.522	276	35	6	38	299	5931237	5931510	4.89e-55	213
NODE_2513_length_547_cov_138.680851	ChrY	81.522	276	31	12	41	300	8445454	8445725	6.33e-54	209
NODE_952_length_751_cov_84.821958	ChrY	81.522	92	15	2	87	176	13817111	13817020	3.34e-13	75
NODE_2540_length_545_cov_237.228632	ChrY	81.526	498	86	6	25	518	2581815	2582310	7.5e-113	405
NODE_2540_length_545_cov_237.228632	ChrY	81.526	498	86	6	25	518	4218372	4218867	7.5e-113	405
NODE_2160_length_576_cov_36.657315	ChrY	81.527	406	62	8	38	433	9365248	9364846	8.21e-88	322
NODE_3169_length_504_cov_1559.540984	ChrY	81.529	471	54	16	8	476	2524698	2524259	1.96e-98	357
NODE_2594_length_542_cov_140.453763	ChrY	81.529	314	56	1	41	354	833260	833571	2.21e-68	257
NODE_3059_length_511_cov_105.059908	ChrY	81.529	157	29	0	78	234	2063368	2063212	4.72e-30	130
NODE_3059_length_511_cov_105.059908	ChrY	81.529	157	27	1	321	475	13523605	13523761	1.7e-29	128
NODE_2531_length_546_cov_16.997868	ChrY	81.529	157	27	2	276	430	11937587	11937743	1.82e-29	128
NODE_3059_length_511_cov_105.059908	ChrY	81.529	157	26	3	321	475	15436299	15436454	6.11e-29	126
NODE_3059_length_511_cov_105.059908	ChrY	81.529	157	24	5	332	487	13659036	13658884	2.2e-28	124
NODE_3059_length_511_cov_105.059908	ChrY	81.529	157	23	5	329	480	16024760	16024915	2.2e-28	124
NODE_2513_length_547_cov_138.680851	ChrY	81.533	287	36	9	42	313	4913927	4914211	2.93e-57	220
NODE_2628_length_539_cov_1132.586580	ChrY	81.538	130	11	6	210	335	15368278	15368398	1.82e-19	95.3
NODE_1555_length_648_cov_786.828371	ChrY	81.541	623	70	18	30	623	5460383	5459777	8.71e-133	472
NODE_2594_length_542_cov_140.453763	ChrY	81.542	493	80	10	24	512	9220320	9219835	4.49e-110	396
NODE_2594_length_542_cov_140.453763	ChrY	81.542	493	78	11	26	512	3517168	3517653	1.61e-109	394
NODE_628_length_833_cov_856.042328	ChrY	81.544	298	51	1	353	646	2988922	2989219	9.64e-64	243
NODE_1789_length_618_cov_610.975970	ChrY	81.544	298	42	7	27	323	16062944	16062659	4.26e-61	233
NODE_2160_length_576_cov_36.657315	ChrY	81.546	401	70	4	36	433	9511679	9512078	1.77e-89	327
NODE_2160_length_576_cov_36.657315	ChrY	81.546	401	64	9	37	431	2582312	2581916	8.21e-88	322
NODE_1789_length_618_cov_610.975970	ChrY	81.548	336	57	5	27	358	8295011	8294677	9.03e-73	272
NODE_2513_length_547_cov_138.680851	ChrY	81.55	271	34	6	41	297	4539721	4539453	6.33e-54	209
NODE_2513_length_547_cov_138.680851	ChrY	81.55	271	34	5	42	298	13874751	13874483	6.33e-54	209
NODE_2513_length_547_cov_138.680851	ChrY	81.55	271	33	6	41	297	14860401	14860668	2.28e-53	207
NODE_2594_length_542_cov_140.453763	ChrY	81.551	374	60	6	29	397	13706227	13705858	3.62e-81	300
NODE_1789_length_618_cov_610.975970	ChrY	81.551	374	54	13	27	391	8794322	8794689	1.93e-79	294
NODE_3059_length_511_cov_105.059908	ChrY	81.553	206	38	0	101	306	4989485	4989690	2.78e-42	171
NODE_1789_length_618_cov_610.975970	ChrY	81.553	103	18	1	283	384	11935732	11935834	4.54e-16	84.2
NODE_2238_length_568_cov_52.545825	ChrY	81.556	450	74	8	123	566	4752835	4753281	4.78e-100	363
NODE_2160_length_576_cov_36.657315	ChrY	81.556	347	59	5	36	379	5806535	5806191	1.39e-75	281
NODE_1789_length_618_cov_610.975970	ChrY	81.557	244	43	2	134	375	11263719	11263476	4.32e-51	200
NODE_2160_length_576_cov_36.657315	ChrY	81.559	526	69	17	27	548	2854829	2855330	6.13e-114	409
NODE_2160_length_576_cov_36.657315	ChrY	81.559	526	69	17	27	548	6148189	6148690	6.13e-114	409
NODE_2628_length_539_cov_1132.586580	ChrY	81.56	141	25	1	196	335	6909955	6910095	1.4e-25	115
NODE_2715_length_534_cov_61.164114	ChrY	81.56	141	23	2	349	486	14846088	14845948	4.98e-25	113
NODE_3059_length_511_cov_105.059908	ChrY	81.56	141	20	5	343	480	15072668	15072805	1.71e-24	111
NODE_3198_length_502_cov_1424.207059	ChrY	81.56	141	19	1	320	460	14970499	14970366	6.04e-24	110
NODE_2369_length_557_cov_260.158333	ChrY	81.564	358	58	5	178	532	644289	644641	8.06e-78	289
NODE_3059_length_511_cov_105.059908	ChrY	81.564	179	29	2	306	480	14773474	14773296	1.69e-34	145
NODE_2715_length_534_cov_61.164114	ChrY	81.564	179	30	2	331	506	13012906	13012728	1.77e-34	145
NODE_2715_length_534_cov_61.164114	ChrY	81.564	179	29	3	337	511	15176750	15176928	1.77e-34	145
NODE_2958_length_518_cov_60.564626	ChrY	81.564	179	24	6	221	395	13924230	13924403	7.96e-33	139
NODE_3059_length_511_cov_105.059908	ChrY	81.564	179	22	7	306	480	12426521	12426692	2.82e-32	137
NODE_2392_length_555_cov_703.305439	ChrY	81.567	217	38	2	179	393	11785731	11785947	1.81e-44	178
NODE_2392_length_555_cov_703.305439	ChrY	81.567	217	37	3	180	393	229695	229911	6.52e-44	176
NODE_2392_length_555_cov_703.305439	ChrY	81.567	217	36	4	179	392	9828529	9828744	6.52e-44	176
NODE_2392_length_555_cov_703.305439	ChrY	81.567	217	36	4	179	392	9901742	9901957	6.52e-44	176
NODE_2392_length_555_cov_703.305439	ChrY	81.567	217	36	4	179	392	10869875	10870090	6.52e-44	176
NODE_2392_length_555_cov_703.305439	ChrY	81.567	217	35	5	181	393	4924155	4923940	2.35e-43	174
NODE_2392_length_555_cov_703.305439	ChrY	81.567	217	33	6	182	393	9791845	9791631	8.43e-43	172
NODE_2392_length_555_cov_703.305439	ChrY	81.567	217	31	8	183	393	5002067	5001854	3.03e-42	171
NODE_3108_length_508_cov_131.143852	ChrY	81.567	217	23	5	282	481	1301412	1301628	4.63e-40	163
NODE_2820_length_527_cov_424.697778	ChrY	81.568	472	82	4	26	496	7671255	7671722	9.43e-107	385
NODE_1983_length_594_cov_189.603482	ChrY	81.569	255	44	3	29	281	7845313	7845566	2.48e-53	207
NODE_2803_length_528_cov_1494.607539	ChrY	81.57	293	45	8	26	311	229722	230012	3.62e-61	233
NODE_2594_length_542_cov_140.453763	ChrY	81.572	407	63	9	27	429	1138680	1138282	5.97e-89	326
NODE_3204_length_502_cov_399.195294	ChrY	81.573	445	74	6	31	474	267118	266681	1.51e-99	361
NODE_2160_length_576_cov_36.657315	ChrY	81.579	532	61	24	27	549	1392796	1393299	7.93e-113	405
NODE_2594_length_542_cov_140.453763	ChrY	81.579	418	66	9	28	441	10909383	10908973	9.92e-92	335
NODE_2513_length_547_cov_138.680851	ChrY	81.579	266	33	5	48	299	4570940	4570677	8.19e-53	206
NODE_3059_length_511_cov_105.059908	ChrY	81.579	228	42	0	74	301	3502173	3502400	7.68e-48	189
NODE_3059_length_511_cov_105.059908	ChrY	81.579	228	40	2	83	309	11318988	11319214	2.76e-47	187
NODE_3059_length_511_cov_105.059908	ChrY	81.579	228	37	5	79	304	11356654	11356430	3.57e-46	183
NODE_3059_length_511_cov_105.059908	ChrY	81.579	228	36	4	83	309	11706809	11707031	3.57e-46	183
NODE_2594_length_542_cov_140.453763	ChrY	81.579	228	35	7	290	512	5855947	5855722	1.37e-45	182
NODE_2392_length_555_cov_703.305439	ChrY	81.579	228	34	7	171	393	2292179	2291955	1.4e-45	182
NODE_628_length_833_cov_856.042328	ChrY	81.579	228	28	10	579	806	2184296	2184509	9.92e-44	176
NODE_2513_length_547_cov_138.680851	ChrY	81.579	228	26	6	41	254	13491476	13491701	2.31e-43	174
NODE_2715_length_534_cov_61.164114	ChrY	81.579	190	27	6	328	511	12354112	12354299	3.8e-36	150
NODE_2958_length_518_cov_60.564626	ChrY	81.579	190	21	8	221	398	15673528	15673341	1.71e-34	145
NODE_2531_length_546_cov_16.997868	ChrY	81.579	152	26	2	281	430	8711259	8711410	2.35e-28	124
NODE_2531_length_546_cov_16.997868	ChrY	81.579	152	26	2	290	439	13715213	13715364	2.35e-28	124
NODE_2531_length_546_cov_16.997868	ChrY	81.579	152	26	1	290	439	16006301	16006150	2.35e-28	124
NODE_2531_length_546_cov_16.997868	ChrY	81.579	152	25	2	290	438	2308496	2308345	8.47e-28	122
NODE_2531_length_546_cov_16.997868	ChrY	81.579	152	25	2	290	438	6460945	6461096	8.47e-28	122
NODE_2531_length_546_cov_16.997868	ChrY	81.579	152	25	2	290	438	9817712	9817561	8.47e-28	122
NODE_2531_length_546_cov_16.997868	ChrY	81.579	152	25	2	290	438	9999734	9999885	8.47e-28	122
NODE_2531_length_546_cov_16.997868	ChrY	81.579	152	25	2	290	438	10542803	10542954	8.47e-28	122
NODE_2531_length_546_cov_16.997868	ChrY	81.579	152	24	4	290	438	13632492	13632342	8.47e-28	122
NODE_2131_length_579_cov_72.157371	ChrY	81.579	152	25	2	180	331	2900257	2900109	8.99e-28	122
NODE_2531_length_546_cov_16.997868	ChrY	81.579	152	23	3	290	438	3212477	3212328	3.05e-27	121
NODE_2531_length_546_cov_16.997868	ChrY	81.579	152	23	3	290	438	4938361	4938510	3.05e-27	121
NODE_2531_length_546_cov_16.997868	ChrY	81.579	152	22	4	290	438	15785274	15785126	3.05e-27	121
NODE_2531_length_546_cov_16.997868	ChrY	81.579	152	21	4	290	438	1258405	1258258	1.1e-26	119
NODE_1453_length_662_cov_34.774359	ChrY	81.579	114	17	2	441	551	14150085	14150197	2.91e-18	91.6
NODE_2238_length_568_cov_52.545825	ChrY	81.585	467	77	8	106	566	6798428	6798891	1.71e-104	377
NODE_2160_length_576_cov_36.657315	ChrY	81.585	467	58	11	96	558	10123858	10123416	1.74e-99	361
NODE_2160_length_576_cov_36.657315	ChrY	81.585	429	53	8	124	549	9362903	9363308	1.36e-90	331
NODE_2369_length_557_cov_260.158333	ChrY	81.586	353	64	1	177	529	17131372	17131021	2.24e-78	291
NODE_1789_length_618_cov_610.975970	ChrY	81.586	353	61	4	27	376	14889878	14890229	8.96e-78	289
NODE_1789_length_618_cov_610.975970	ChrY	81.586	353	60	5	35	384	1927188	1927538	3.22e-77	287
NODE_1789_length_618_cov_610.975970	ChrY	81.586	353	54	8	27	376	16993085	16993429	1.5e-75	281
NODE_2803_length_528_cov_1494.607539	ChrY	81.587	315	53	3	27	336	16696557	16696243	7.73e-68	255
NODE_1453_length_662_cov_34.774359	ChrY	81.588	277	42	7	298	574	13507060	13506793	3.56e-57	220
NODE_2513_length_547_cov_138.680851	ChrY	81.588	277	33	8	39	299	12889723	12889997	4.89e-55	213
NODE_3059_length_511_cov_105.059908	ChrY	81.59	239	40	4	73	309	8301548	8301312	1.65e-49	195
NODE_2392_length_555_cov_703.305439	ChrY	81.592	201	34	3	196	393	15488130	15487930	5.08e-40	163
NODE_3189_length_503_cov_87.251174	ChrY	81.593	364	61	5	106	465	9731559	9731920	4.33e-80	296
NODE_1789_length_618_cov_610.975970	ChrY	81.593	364	61	5	27	388	1306983	1307342	5.36e-80	296
NODE_1789_length_618_cov_610.975970	ChrY	81.593	364	61	6	27	386	9054567	9054928	5.36e-80	296
NODE_1789_length_618_cov_610.975970	ChrY	81.593	364	62	5	27	386	11824059	11824421	5.36e-80	296
NODE_2369_length_557_cov_260.158333	ChrY	81.593	364	60	7	171	532	13122815	13122457	1.73e-79	294
NODE_2369_length_557_cov_260.158333	ChrY	81.593	364	58	4	171	532	16618977	16619333	6.23e-79	292
NODE_2594_length_542_cov_140.453763	ChrY	81.595	489	73	9	24	512	3360506	3360035	7.51e-108	388
NODE_2369_length_557_cov_260.158333	ChrY	81.595	326	54	6	170	493	13826337	13826658	1.36e-70	265
NODE_3059_length_511_cov_105.059908	ChrY	81.595	163	28	1	321	481	10393973	10394135	3.65e-31	134
NODE_2392_length_555_cov_703.305439	ChrY	81.595	163	28	2	207	367	11317625	11317463	3.98e-31	134
NODE_3059_length_511_cov_105.059908	ChrY	81.595	163	26	3	321	480	10464308	10464147	1.31e-30	132
NODE_2715_length_534_cov_61.164114	ChrY	81.595	163	26	3	331	489	4545853	4545691	1.37e-30	132
NODE_2131_length_579_cov_72.157371	ChrY	81.595	163	25	3	171	331	9240345	9240186	5.37e-30	130
NODE_3204_length_502_cov_399.195294	ChrY	81.596	451	72	5	30	474	1175952	1175507	4.2e-100	363
NODE_2513_length_547_cov_138.680851	ChrY	81.597	288	34	8	41	312	11946497	11946781	2.93e-57	220
NODE_1975_length_595_cov_72.808880	ChrY	81.6	375	53	8	29	397	5541817	5541453	5.15e-80	296
NODE_2160_length_576_cov_36.657315	ChrY	81.6	375	42	11	179	549	8440906	8441257	1.08e-76	285
NODE_2513_length_547_cov_138.680851	ChrY	81.6	250	29	10	41	276	314049	314295	2.29e-48	191
NODE_2513_length_547_cov_138.680851	ChrY	81.6	250	29	9	41	276	4404794	4405040	2.29e-48	191
NODE_2392_length_555_cov_703.305439	ChrY	81.604	212	32	6	187	393	2340536	2340745	1.09e-41	169
NODE_2392_length_555_cov_703.305439	ChrY	81.604	212	32	6	187	393	6628698	6628489	1.09e-41	169
NODE_3108_length_508_cov_131.143852	ChrY	81.604	212	22	4	282	476	8043861	8044072	5.99e-39	159
NODE_1789_length_618_cov_610.975970	ChrY	81.605	299	49	6	81	376	16246938	16247233	7.08e-64	243
NODE_2160_length_576_cov_36.657315	ChrY	81.607	473	55	15	83	549	578900	579346	4.84e-100	363
NODE_2513_length_547_cov_138.680851	ChrY	81.609	261	32	6	41	287	11126016	11126274	1.06e-51	202
NODE_2513_length_547_cov_138.680851	ChrY	81.609	261	32	6	41	287	11875419	11875677	1.06e-51	202
NODE_2715_length_534_cov_61.164114	ChrY	81.609	174	28	3	342	511	6818230	6818057	2.28e-33	141
NODE_2715_length_534_cov_61.164114	ChrY	81.609	174	26	5	342	510	16059186	16059358	8.22e-33	139
NODE_2715_length_534_cov_61.164114	ChrY	81.609	174	25	5	342	511	10523306	10523136	2.96e-32	137
NODE_1740_length_625_cov_210.054745	ChrY	81.609	174	17	11	351	517	3624346	3624511	5.82e-30	130
NODE_1453_length_662_cov_34.774359	ChrY	81.609	87	16	0	442	528	12321030	12321116	1.06e-12	73.1
NODE_1789_length_618_cov_610.975970	ChrY	81.613	310	51	6	79	384	13404125	13403818	1.18e-66	252
NODE_1970_length_595_cov_489.270270	ChrY	81.614	533	70	10	45	574	6355498	6354991	3.79e-116	416
NODE_2392_length_555_cov_703.305439	ChrY	81.614	223	34	6	179	396	16627920	16627700	1.81e-44	178
NODE_3108_length_508_cov_131.143852	ChrY	81.614	223	17	10	282	481	2360946	2361167	4.63e-40	163
NODE_2540_length_545_cov_237.228632	ChrY	81.616	495	85	6	28	518	4089811	4089319	7.5e-113	405
NODE_1789_length_618_cov_610.975970	ChrY	81.616	359	59	5	29	384	2922935	2923289	2.49e-78	291
NODE_1789_length_618_cov_610.975970	ChrY	81.616	359	56	5	27	382	11232513	11232864	8.96e-78	289
NODE_2513_length_547_cov_138.680851	ChrY	81.618	272	34	6	41	298	16351623	16351354	1.76e-54	211
NODE_2513_length_547_cov_138.680851	ChrY	81.618	272	29	8	41	298	12398130	12397866	8.19e-53	206
NODE_2709_length_534_cov_220.089716	ChrY	81.618	136	23	2	24	158	7181772	7181638	1.79e-24	111
NODE_2709_length_534_cov_220.089716	ChrY	81.618	136	23	2	24	158	7596493	7596359	1.79e-24	111
NODE_2049_length_587_cov_55.219608	ChrY	81.62	321	53	4	183	502	4208865	4208550	1.85e-69	261
NODE_2715_length_534_cov_61.164114	ChrY	81.622	185	30	3	331	511	11685566	11685382	3.8e-36	150
NODE_2715_length_534_cov_61.164114	ChrY	81.622	185	30	3	331	511	12907190	12907374	3.8e-36	150
NODE_2715_length_534_cov_61.164114	ChrY	81.622	185	30	3	331	511	16861476	16861660	3.8e-36	150
NODE_2715_length_534_cov_61.164114	ChrY	81.622	185	28	5	332	511	16891586	16891769	1.37e-35	148
NODE_2049_length_587_cov_55.219608	ChrY	81.623	419	67	7	149	564	10509617	10510028	8.32e-93	339
NODE_2594_length_542_cov_140.453763	ChrY	81.628	479	74	11	40	511	4425040	4425511	9.71e-107	385
NODE_3169_length_504_cov_1559.540984	ChrY	81.628	479	55	17	4	476	7058900	7058449	3.26e-101	366
NODE_2160_length_576_cov_36.657315	ChrY	81.629	528	70	11	27	549	14222589	14223094	4.74e-115	412
NODE_636_length_829_cov_118.711436	ChrY	81.63	724	103	18	94	802	2704430	2705138	2.99e-163	573
NODE_1117_length_719_cov_19.314642	ChrY	81.633	294	47	6	430	719	7937895	7938185	3.85e-62	237
NODE_1921_length_601_cov_211.916031	ChrY	81.633	294	39	8	240	526	2205174	2205459	5.35e-60	230
NODE_2513_length_547_cov_138.680851	ChrY	81.633	196	20	6	41	222	12253756	12253563	1.4e-35	148
NODE_2035_length_589_cov_256.138672	ChrY	81.633	147	25	2	169	314	11389119	11389264	3.29e-27	121
NODE_1983_length_594_cov_189.603482	ChrY	81.633	147	26	1	26	172	982217	982362	3.32e-27	121
NODE_2715_length_534_cov_61.164114	ChrY	81.633	147	24	2	344	487	10730552	10730406	1.07e-26	119
NODE_1389_length_671_cov_1378.649832	ChrY	81.633	98	18	0	477	574	15479538	15479635	1.78e-15	82.4
NODE_2860_length_525_cov_3.145089	ChrY	81.633	98	17	1	403	499	16195369	16195272	4.96e-15	80.5
NODE_3204_length_502_cov_399.195294	ChrY	81.633	392	58	6	25	414	9533540	9533919		313
NODE_2369_length_557_cov_260.158333	ChrY	81.638	354	61	3	171	522	14440558	14440207	2.24e-78	291
NODE_2820_length_527_cov_424.697778	ChrY	81.638	354	58	6	152	504	5911068	5910721	2.74e-77	287
NODE_2820_length_527_cov_424.697778	ChrY	81.638	354	58	6	152	504	6305147	6304800	2.74e-77	287
NODE_2820_length_527_cov_424.697778	ChrY	81.638	354	58	6	152	504	6829789	6830136	2.74e-77	287
NODE_2369_length_557_cov_260.158333	ChrY	81.644	365	58	9	171	532	5525948	5525590	1.73e-79	294
NODE_2369_length_557_cov_260.158333	ChrY	81.644	365	43	8	168	532	13876423	13876763	1.35e-75	281
NODE_2540_length_545_cov_237.228632	ChrY	81.646	316	53	4	19	331	7793119	7793432	2.22e-68	257
NODE_3059_length_511_cov_105.059908	ChrY	81.646	158	27	2	321	476	16891588	16891745	4.72e-30	130
NODE_2715_length_534_cov_61.164114	ChrY	81.646	158	27	2	341	496	15413325	15413168	4.95e-30	130
NODE_2369_length_557_cov_260.158333	ChrY	81.646	158	27	2	171	326	14930210	14930367	5.17e-30	130
NODE_3059_length_511_cov_105.059908	ChrY	81.646	158	25	3	321	475	15951291	15951135	1.7e-29	128
NODE_2160_length_576_cov_36.657315	ChrY	81.651	436	50	13	120	549	2707331	2707742	1.05e-91	335
NODE_3059_length_511_cov_105.059908	ChrY	81.651	218	37	3	93	309	2695809	2695594	1.66e-44	178
NODE_3059_length_511_cov_105.059908	ChrY	81.651	218	36	3	94	309	4240829	4240614	1.66e-44	178
NODE_3059_length_511_cov_105.059908	ChrY	81.651	218	37	3	93	309	5805086	5805301	1.66e-44	178
NODE_3059_length_511_cov_105.059908	ChrY	81.651	218	37	3	93	309	5989517	5989302	1.66e-44	178
NODE_3059_length_511_cov_105.059908	ChrY	81.651	218	37	3	93	309	6858077	6857862	1.66e-44	178
NODE_2392_length_555_cov_703.305439	ChrY	81.651	218	37	3	179	393	267672	267889	1.81e-44	178
NODE_2392_length_555_cov_703.305439	ChrY	81.651	218	37	3	179	393	1365613	1365830	1.81e-44	178
NODE_2392_length_555_cov_703.305439	ChrY	81.651	218	37	3	179	393	1957512	1957729	1.81e-44	178
NODE_2392_length_555_cov_703.305439	ChrY	81.651	218	37	3	179	393	15407788	15408005	1.81e-44	178
NODE_2392_length_555_cov_703.305439	ChrY	81.651	218	34	5	179	393	2232407	2232193	6.52e-44	176
NODE_2392_length_555_cov_703.305439	ChrY	81.651	218	35	5	179	393	6715639	6715424	6.52e-44	176
NODE_3059_length_511_cov_105.059908	ChrY	81.651	218	33	6	94	309	15573638	15573426	2.15e-43	174
NODE_2392_length_555_cov_703.305439	ChrY	81.651	218	33	6	181	393	4777739	4777954	2.35e-43	174
NODE_2392_length_555_cov_703.305439	ChrY	81.651	218	29	8	187	393	12069508	12069291	3.03e-42	171
NODE_3108_length_508_cov_131.143852	ChrY	81.651	218	21	10	282	481	6586407	6586191	4.63e-40	163
NODE_3108_length_508_cov_131.143852	ChrY	81.651	218	21	10	282	481	6958791	6958575	4.63e-40	163
NODE_1453_length_662_cov_34.774359	ChrY	81.651	109	18	1	442	548	16580551	16580443	1.05e-17	89.8
NODE_2513_length_547_cov_138.680851	ChrY	81.655	278	35	9	38	301	4760039	4759764	3.78e-56	217
NODE_2715_length_534_cov_61.164114	ChrY	81.657	169	23	7	348	511	3978611	3978776	3.82e-31	134
NODE_2594_length_542_cov_140.453763	ChrY	81.658	398	66	6	24	418	1453879	1453486	2.15e-88	324
NODE_2594_length_542_cov_140.453763	ChrY	81.659	229	42	0	28	256	8230346	8230574	2.27e-48	191
NODE_2820_length_527_cov_424.697778	ChrY	81.667	480	82	6	29	504	2077326	2076849	1.57e-109	394
NODE_2594_length_542_cov_140.453763	ChrY	81.667	300	53	1	24	323	14811107	14811404	1.33e-65	248
NODE_2594_length_542_cov_140.453763	ChrY	81.667	300	52	2	28	326	11045515	11045218	4.78e-65	246
NODE_2594_length_542_cov_140.453763	ChrY	81.667	300	49	3	24	323	4486745	4486452	1.72e-64	244
NODE_2715_length_534_cov_61.164114	ChrY	81.667	180	29	3	336	511	12471102	12471281	4.91e-35	147
NODE_3059_length_511_cov_105.059908	ChrY	81.667	120	22	0	79	198	8203271	8203390	3.7e-21	100
NODE_2531_length_546_cov_16.997868	ChrY	81.667	120	19	3	321	438	14070633	14070515	5.13e-20	97.1
NODE_2369_length_557_cov_260.158333	ChrY	81.667	120	9	8	43	162	13615643	13615537	3.15e-17	87.9
NODE_2594_length_542_cov_140.453763	ChrY	81.67	491	84	5	21	510	5045726	5046211	2.68e-112	403
NODE_2594_length_542_cov_140.453763	ChrY	81.67	491	84	5	21	510	5267016	5267501	2.68e-112	403
NODE_1975_length_595_cov_72.808880	ChrY	81.671	371	48	10	34	397	4938856	4939213	2.4e-78	291
NODE_2540_length_545_cov_237.228632	ChrY	81.673	502	72	18	28	518	8992499	8992991	3.49e-111	399
NODE_3059_length_511_cov_105.059908	ChrY	81.675	191	32	3	121	309	6354055	6354244	7.79e-38	156
NODE_2594_length_542_cov_140.453763	ChrY	81.675	191	32	3	40	228	11824181	11823992	8.29e-38	156
NODE_2160_length_576_cov_36.657315	ChrY	81.679	524	73	9	27	546	4677302	4677806	1.32e-115	414
NODE_3155_length_505_cov_862.521028	ChrY	81.679	393	61	8	1	392	4525879	4526261	3.34e-86	316
NODE_2513_length_547_cov_138.680851	ChrY	81.679	262	32	6	52	299	9334094	9333835	2.95e-52	204
NODE_2513_length_547_cov_138.680851	ChrY	81.679	262	30	8	52	299	14311636	14311893	1.06e-51	202
NODE_2594_length_542_cov_140.453763	ChrY	81.679	131	22	2	41	170	8323596	8323725	2.35e-23	108
NODE_2238_length_568_cov_52.545825	ChrY	81.681	464	60	7	105	566	1547919	1547479	4.78e-100	363
NODE_1975_length_595_cov_72.808880	ChrY	81.682	333	53	5	29	360	696392	696717	3.12e-72	270
NODE_3108_length_508_cov_131.143852	ChrY	81.683	202	20	8	282	466	1669461	1669662	1e-36	152
NODE_1789_length_618_cov_610.975970	ChrY	81.685	273	47	3	118	388	13023011	13022740	2.56e-58	224
NODE_2513_length_547_cov_138.680851	ChrY	81.685	273	34	6	41	299	2797154	2796884	4.89e-55	213
NODE_2513_length_547_cov_138.680851	ChrY	81.685	273	34	6	41	299	6098567	6098297	4.89e-55	213
NODE_1983_length_594_cov_189.603482	ChrY	81.687	415	68	7	26	433	14838198	14838611	8.42e-93	339
NODE_1789_length_618_cov_610.975970	ChrY	81.69	355	55	8	27	376	16262800	16263149	3.22e-77	287
NODE_3108_length_508_cov_131.143852	ChrY	81.69	213	19	5	285	480	4677419	4677210	5.99e-39	159
NODE_2531_length_546_cov_16.997868	ChrY	81.69	142	25	1	290	430	5531003	5530862	3.94e-26	117
NODE_3059_length_511_cov_105.059908	ChrY	81.69	142	22	3	337	475	13918159	13918019	1.32e-25	115
NODE_636_length_829_cov_118.711436	ChrY	81.692	721	117	14	86	802	620772	620063	3.85e-167	586
NODE_2369_length_557_cov_260.158333	ChrY	81.694	366	37	22	196	532	8469683	8470047	1.74e-74	278
NODE_2531_length_546_cov_16.997868	ChrY	81.699	153	27	1	287	438	15988463	15988615	6.55e-29	126
NODE_2531_length_546_cov_16.997868	ChrY	81.699	153	25	2	289	438	14820598	14820446	2.35e-28	124
NODE_2238_length_568_cov_52.545825	ChrY	81.702	470	72	7	105	568	16653841	16654302	4.74e-105	379
NODE_1588_length_643_cov_1161.604240	ChrY	81.702	235	37	4	30	261	1203314	1203545	2.71e-48	191
NODE_2513_length_547_cov_138.680851	ChrY	81.702	235	26	8	48	268	9116340	9116109	4.96e-45	180
NODE_2540_length_545_cov_237.228632	ChrY	81.703	317	52	5	19	331	7951840	7951526	6.18e-69	259
NODE_2594_length_542_cov_140.453763	ChrY	81.704	399	68	4	24	420	5099110	5099505	1.66e-89	327
NODE_2594_length_542_cov_140.453763	ChrY	81.707	492	72	10	28	512	16996137	16995657	1.61e-109	394
NODE_2513_length_547_cov_138.680851	ChrY	81.707	246	29	2	41	272	3746010	3746253	2.29e-48	191
NODE_2131_length_579_cov_72.157371	ChrY	81.707	164	25	3	162	324	16163349	16163508	1.49e-30	132
NODE_2453_length_551_cov_1429.082278	ChrY	81.71	503	67	14	29	526	9669976	9669494	4.56e-110	396
NODE_2369_length_557_cov_260.158333	ChrY	81.711	339	60	2	178	516	393172	392836	1.35e-75	281
NODE_3155_length_505_cov_862.521028	ChrY	81.712	257	41	5	195	449	6251037	6251289	5.82e-54	209
NODE_2594_length_542_cov_140.453763	ChrY	81.714	175	32	0	28	202	10566553	10566727	4.99e-35	147
NODE_3059_length_511_cov_105.059908	ChrY	81.714	175	28	4	316	487	8827733	8827560	6.07e-34	143
NODE_2715_length_534_cov_61.164114	ChrY	81.714	175	26	5	342	511	12099365	12099538	2.28e-33	141
NODE_2715_length_534_cov_61.164114	ChrY	81.714	175	26	5	342	511	14224072	14223899	2.28e-33	141
NODE_2531_length_546_cov_16.997868	ChrY	81.714	175	25	5	271	438	15956212	15956386	8.41e-33	139
NODE_2369_length_557_cov_260.158333	ChrY	81.716	268	45	4	168	434	16493384	16493120	2.98e-57	220
NODE_636_length_829_cov_118.711436	ChrY	81.717	722	104	19	94	802	6232762	6232056	2.31e-164	577
NODE_1789_length_618_cov_610.975970	ChrY	81.717	361	59	5	27	384	7080524	7080168	1.93e-79	294
NODE_1789_length_618_cov_610.975970	ChrY	81.717	361	59	7	27	383	17092263	17091906	1.93e-79	294
NODE_1975_length_595_cov_72.808880	ChrY	81.72	372	52	9	29	397	1026173	1025815	5.15e-80	296
NODE_1983_length_594_cov_189.603482	ChrY	81.72	279	47	4	26	300	13348369	13348091	5.29e-60	230
NODE_2513_length_547_cov_138.680851	ChrY	81.72	279	32	7	38	299	2790479	2790755	1.36e-55	215
NODE_3108_length_508_cov_131.143852	ChrY	81.72	186	29	4	21	201	5883293	5883478	3.6e-36	150
NODE_3108_length_508_cov_131.143852	ChrY	81.72	186	17	6	285	453	5929765	5929580	7.8e-33	139
NODE_3108_length_508_cov_131.143852	ChrY	81.72	186	15	9	289	457	2587201	2587018	2.8e-32	137
NODE_2820_length_527_cov_424.697778	ChrY	81.723	476	77	9	29	504	3648402	3647937	7.29e-108	388
NODE_2369_length_557_cov_260.158333	ChrY	81.728	301	43	8	171	467	15932153	15932445	2.29e-63	241
NODE_1983_length_594_cov_189.603482	ChrY	81.731	104	19	0	26	129	969123	969020	3.37e-17	87.9
NODE_2594_length_542_cov_140.453763	ChrY	81.733	427	57	9	69	492	10748944	10748536	2.76e-92	337
NODE_1200_length_704_cov_704.062201	ChrY	81.735	657	96	12	31	668	14395152	14394501	2e-149	527
NODE_2820_length_527_cov_424.697778	ChrY	81.735	438	57	8	29	466	15710757	15710343	1.6e-94	344
NODE_3059_length_511_cov_105.059908	ChrY	81.735	219	40	0	88	306	13212544	13212762	3.57e-46	183
NODE_2392_length_555_cov_703.305439	ChrY	81.735	219	36	4	179	393	6510938	6511156	5.04e-45	180
NODE_2392_length_555_cov_703.305439	ChrY	81.735	219	35	5	179	393	10489430	10489213	1.81e-44	178
NODE_2392_length_555_cov_703.305439	ChrY	81.735	219	34	5	179	393	13122429	13122645	1.81e-44	178
NODE_2392_length_555_cov_703.305439	ChrY	81.735	219	33	7	180	393	477196	476980	6.52e-44	176
NODE_2392_length_555_cov_703.305439	ChrY	81.735	219	33	6	179	392	4521958	4521742	6.52e-44	176
NODE_3204_length_502_cov_399.195294	ChrY	81.737	449	79	3	28	474	14482323	14481876	6.98e-103	372
NODE_636_length_829_cov_118.711436	ChrY	81.737	449	69	8	27	466	9252359	9251915	7.06e-100	363
NODE_3155_length_505_cov_862.521028	ChrY	81.739	460	67	15	30	481	4687740	4688190	9.08e-102	368
NODE_3059_length_511_cov_105.059908	ChrY	81.739	230	39	3	81	309	9816638	9816865	7.68e-48	189
NODE_1789_length_618_cov_610.975970	ChrY	81.739	230	38	4	150	376	8662927	8663155	9.35e-48	189
NODE_2709_length_534_cov_220.089716	ChrY	81.739	115	21	0	24	138	3710644	3710758	5.02e-20	97.1
NODE_2594_length_542_cov_140.453763	ChrY	81.739	115	21	0	24	138	14858074	14858188	5.09e-20	97.1
NODE_1453_length_662_cov_34.774359	ChrY	81.739	115	18	3	442	555	12416072	12415960	8.1e-19	93.5
NODE_2594_length_542_cov_140.453763	ChrY	81.744	493	81	7	24	512	1765726	1765239	2.68e-112	403
NODE_1588_length_643_cov_1161.604240	ChrY	81.746	504	85	4	30	529	3449360	3449860	1.48e-115	414
NODE_2540_length_545_cov_237.228632	ChrY	81.746	504	82	9	19	518	3564961	3565458	4.48e-115	412
NODE_2160_length_576_cov_36.657315	ChrY	81.748	515	66	10	36	545	8346657	8346166	7.93e-113	405
NODE_2698_length_535_cov_19.275109	ChrY	81.752	274	46	4	93	364	2758574	2758303	6.14e-59	226
NODE_2698_length_535_cov_19.275109	ChrY	81.752	274	46	4	93	364	5502875	5503146	6.14e-59	226
NODE_2698_length_535_cov_19.275109	ChrY	81.752	274	46	4	93	364	5550778	5550507	6.14e-59	226
NODE_2698_length_535_cov_19.275109	ChrY	81.752	274	46	4	93	364	5738478	5738749	6.14e-59	226
NODE_2698_length_535_cov_19.275109	ChrY	81.752	274	46	4	93	364	6052452	6052181	6.14e-59	226
NODE_2513_length_547_cov_138.680851	ChrY	81.752	274	31	9	41	298	10293695	10293965	1.76e-54	211
NODE_2650_length_538_cov_33.921909	ChrY	81.757	296	48	5	220	512	2921509	2921801	6.14e-64	243
NODE_2650_length_538_cov_33.921909	ChrY	81.757	296	48	5	220	512	5188192	5188484	6.14e-64	243
NODE_2650_length_538_cov_33.921909	ChrY	81.757	296	48	5	220	512	6215105	6215397	6.14e-64	243
NODE_2513_length_547_cov_138.680851	ChrY	81.757	148	11	6	41	174	14908623	14908768	6.61e-24	110
NODE_2594_length_542_cov_140.453763	ChrY	81.762	488	79	9	28	510	16780637	16781119	3.47e-111	399
NODE_1200_length_704_cov_704.062201	ChrY	81.764	669	104	14	23	677	7246603	7245939	1.98e-154	544
NODE_2369_length_557_cov_260.158333	ChrY	81.765	340	58	4	171	508	12050914	12050577	1.35e-75	281
NODE_1789_length_618_cov_610.975970	ChrY	81.768	362	52	10	27	386	3256685	3256336	2.49e-78	291
NODE_1975_length_595_cov_72.808880	ChrY	81.768	181	29	4	210	388	3450293	3450115	1.53e-35	148
NODE_3108_length_508_cov_131.143852	ChrY	81.768	181	16	8	289	452	2293550	2293730	1.01e-31	135
NODE_3108_length_508_cov_131.143852	ChrY	81.773	203	20	4	282	467	3222979	3223181	2.79e-37	154
NODE_2513_length_547_cov_138.680851	ChrY	81.776	214	22	7	50	248	16096438	16096227	5e-40	163
NODE_2594_length_542_cov_140.453763	ChrY	81.777	439	61	10	28	464	8860061	8859640	3.54e-96	350
NODE_3059_length_511_cov_105.059908	ChrY	81.778	225	39	2	86	309	12947656	12947879	2.76e-47	187
NODE_3059_length_511_cov_105.059908	ChrY	81.778	225	38	3	86	309	12050965	12050743	9.94e-47	185
NODE_2594_length_542_cov_140.453763	ChrY	81.779	461	70	8	29	486	14516300	14516749	2.1e-103	374
NODE_1789_length_618_cov_610.975970	ChrY	81.78	236	38	5	152	385	13339878	13339646	7.23e-49	193
NODE_2238_length_568_cov_52.545825	ChrY	81.781	483	66	8	105	566	1425422	1425903	1.02e-106	385
NODE_2238_length_568_cov_52.545825	ChrY	81.781	494	59	10	105	568	3222546	3222054	1.02e-106	385
NODE_3189_length_503_cov_87.251174	ChrY	81.781	247	32	7	228	467	6962687	6962447	1.62e-49	195
NODE_2160_length_576_cov_36.657315	ChrY	81.784	527	67	12	27	549	1842375	1842876	1.32e-115	414
NODE_2513_length_547_cov_138.680851	ChrY	81.784	269	32	5	48	301	3560801	3560535	6.33e-54	209
NODE_2513_length_547_cov_138.680851	ChrY	81.784	269	31	7	45	299	4395223	4395487	6.33e-54	209
NODE_1588_length_643_cov_1161.604240	ChrY	81.786	280	49	2	32	310	1340688	1340410	4.44e-61	233
NODE_2594_length_542_cov_140.453763	ChrY	81.786	280	44	5	28	305	8914974	8915248	1.73e-59	228
NODE_1789_length_618_cov_610.975970	ChrY	81.787	291	46	6	27	314	7345343	7345057	3.29e-62	237
NODE_1789_length_618_cov_610.975970	ChrY	81.787	291	46	6	27	314	7540336	7540622	3.29e-62	237
NODE_2513_length_547_cov_138.680851	ChrY	81.787	291	34	10	39	313	7125688	7125401	6.29e-59	226
NODE_2160_length_576_cov_36.657315	ChrY	81.788	302	31	6	259	558	15595875	15595596	1.42e-60	231
NODE_1789_length_618_cov_610.975970	ChrY	81.789	313	53	4	67	376	16891897	16891586	7.03e-69	259
NODE_1789_length_618_cov_610.975970	ChrY	81.793	357	59	6	27	379	7217117	7216763	1.93e-79	294
NODE_1789_length_618_cov_610.975970	ChrY	81.793	368	50	11	27	389	15420183	15420538	6.93e-79	292
NODE_1975_length_595_cov_72.808880	ChrY	81.793	357	51	8	34	387	5412627	5412972	3.1e-77	287
NODE_1975_length_595_cov_72.808880	ChrY	81.793	357	51	8	34	387	5640984	5640639	3.1e-77	287
NODE_1975_length_595_cov_72.808880	ChrY	81.794	379	42	9	34	386	3222046	3222423	6.66e-79	292
NODE_2160_length_576_cov_36.657315	ChrY	81.796	401	66	6	36	431	6629746	6629348	4.91e-90	329
NODE_2160_length_576_cov_36.657315	ChrY	81.796	401	63	9	37	431	4089317	4089713	1.77e-89	327
NODE_2160_length_576_cov_36.657315	ChrY	81.796	401	63	9	37	431	4218869	4218473	1.77e-89	327
NODE_2160_length_576_cov_36.657315	ChrY	81.798	456	55	14	107	558	13029776	13029345	2.25e-98	357
NODE_2594_length_542_cov_140.453763	ChrY	81.8	489	83	5	24	510	3159019	3159503	7.45e-113	405
NODE_2594_length_542_cov_140.453763	ChrY	81.8	489	73	12	28	512	14146217	14146693	4.49e-110	396
NODE_2160_length_576_cov_36.657315	ChrY	81.818	528	63	15	27	549	374874	375373	4.74e-115	412
NODE_2594_length_542_cov_140.453763	ChrY	81.818	495	75	14	24	512	802613	803098	9.64e-112	401
NODE_2594_length_542_cov_140.453763	ChrY	81.818	451	70	5	24	465	15908990	15908543	9.78e-102	368
NODE_2049_length_587_cov_55.219608	ChrY	81.818	418	69	4	150	563	12925615	12926029	1.79e-94	344
NODE_2803_length_528_cov_1494.607539	ChrY	81.818	418	64	9	26	434	9007271	9007685	2.07e-93	340
NODE_2160_length_576_cov_36.657315	ChrY	81.818	407	48	10	147	549	15710341	15709957	1.06e-86	318
NODE_2238_length_568_cov_52.545825	ChrY	81.818	374	64	3	199	568	9364671	9364298	1.75e-84	311
NODE_1789_length_618_cov_610.975970	ChrY	81.818	363	56	5	27	386	14135293	14134938	5.36e-80	296
NODE_2594_length_542_cov_140.453763	ChrY	81.818	330	52	5	28	357	4545636	4545315	2.84e-72	270
NODE_2594_length_542_cov_140.453763	ChrY	81.818	308	50	4	29	334	1742619	1742316	2.86e-67	254
NODE_1921_length_601_cov_211.916031	ChrY	81.818	286	49	3	26	309	10139596	10139880	3.2e-62	237
NODE_2160_length_576_cov_36.657315	ChrY	81.818	308	30	15	251	555	4944594	4944310	1.1e-61	235
NODE_1789_length_618_cov_610.975970	ChrY	81.818	275	44	5	108	379	10719357	10719628	7.13e-59	226
NODE_2513_length_547_cov_138.680851	ChrY	81.818	275	34	5	41	301	14551463	14551735	3.78e-56	217
NODE_2513_length_547_cov_138.680851	ChrY	81.818	275	33	7	41	301	9226387	9226116	1.36e-55	215
NODE_2513_length_547_cov_138.680851	ChrY	81.818	253	29	7	37	275	12075405	12075156	4.93e-50	196
NODE_1975_length_595_cov_72.808880	ChrY	81.818	242	31	5	29	269	13715814	13715585	2.5e-48	191
NODE_2392_length_555_cov_703.305439	ChrY	81.818	220	33	6	179	393	1510647	1510864	1.81e-44	178
NODE_2392_length_555_cov_703.305439	ChrY	81.818	220	33	7	179	393	1737937	1738154	1.81e-44	178
NODE_2392_length_555_cov_703.305439	ChrY	81.818	220	33	6	179	393	2748168	2748385	1.81e-44	178
NODE_2392_length_555_cov_703.305439	ChrY	81.818	220	33	6	179	393	3340210	3339993	1.81e-44	178
NODE_2392_length_555_cov_703.305439	ChrY	81.818	220	33	6	179	393	5748928	5748711	1.81e-44	178
NODE_2392_length_555_cov_703.305439	ChrY	81.818	220	33	6	179	393	6042016	6042233	1.81e-44	178
NODE_2392_length_555_cov_703.305439	ChrY	81.818	220	33	6	179	393	6322567	6322350	1.81e-44	178
NODE_2392_length_555_cov_703.305439	ChrY	81.818	220	33	6	179	393	7598407	7598190	1.81e-44	178
NODE_2392_length_555_cov_703.305439	ChrY	81.818	220	33	6	179	393	12784579	12784362	1.81e-44	178
NODE_2392_length_555_cov_703.305439	ChrY	81.818	220	32	7	179	393	14704765	14704981	1.81e-44	178
NODE_833_length_775_cov_33.163324	ChrY	81.818	231	24	4	26	241	5495578	5495805	2.56e-44	178
NODE_2392_length_555_cov_703.305439	ChrY	81.818	220	30	8	179	393	9769778	9769992	6.52e-44	176
NODE_2601_length_541_cov_62.974138	ChrY	81.818	220	29	8	275	485	7817521	7817304	2.28e-43	174
NODE_2392_length_555_cov_703.305439	ChrY	81.818	220	29	7	179	393	16445693	16445480	2.35e-43	174
NODE_2601_length_541_cov_62.974138	ChrY	81.818	220	26	12	272	479	7392371	7392588	8.21e-43	172
NODE_3108_length_508_cov_131.143852	ChrY	81.818	209	28	7	282	481	10711885	10712092	3.58e-41	167
NODE_2594_length_542_cov_140.453763	ChrY	81.818	198	36	0	28	225	1621094	1621291	3.83e-41	167
NODE_3108_length_508_cov_131.143852	ChrY	81.818	209	16	8	290	481	6880056	6880259	7.74e-38	156
NODE_2594_length_542_cov_140.453763	ChrY	81.818	176	32	0	92	267	12740868	12740693	1.39e-35	148
NODE_2594_length_542_cov_140.453763	ChrY	81.818	154	25	2	235	388	617280	617430	6.5e-29	126
NODE_2531_length_546_cov_16.997868	ChrY	81.818	154	24	3	285	435	13838697	13838545	6.55e-29	126
NODE_2531_length_546_cov_16.997868	ChrY	81.818	154	23	4	290	438	14773460	14773307	2.35e-28	124
NODE_2531_length_546_cov_16.997868	ChrY	81.818	143	24	1	290	430	10755396	10755254	1.1e-26	119
NODE_2531_length_546_cov_16.997868	ChrY	81.818	143	24	1	287	427	11301660	11301802	1.1e-26	119
NODE_3059_length_511_cov_105.059908	ChrY	81.818	143	22	3	336	475	10601604	10601463	3.68e-26	117
NODE_2715_length_534_cov_61.164114	ChrY	81.818	143	22	4	365	506	11079223	11079084	3.85e-26	117
NODE_2531_length_546_cov_16.997868	ChrY	81.818	143	22	3	290	429	7425970	7426111	3.94e-26	117
NODE_2709_length_534_cov_220.089716	ChrY	81.818	143	20	4	24	161	925885	926026	1.38e-25	115
NODE_2709_length_534_cov_220.089716	ChrY	81.818	143	17	8	24	161	1668305	1668443	1.79e-24	111
NODE_1453_length_662_cov_34.774359	ChrY	81.818	132	22	2	299	429	12019875	12019745	8.04e-24	110
NODE_1453_length_662_cov_34.774359	ChrY	81.818	110	20	0	442	551	14958933	14959042	8.1e-19	93.5
NODE_1453_length_662_cov_34.774359	ChrY	81.818	110	20	0	442	551	15079810	15079701	8.1e-19	93.5
NODE_2035_length_589_cov_256.138672	ChrY	81.818	110	18	1	240	347	13836905	13836796	2.58e-18	91.6
NODE_2594_length_542_cov_140.453763	ChrY	81.818	99	17	1	28	125	15891166	15891068	1.43e-15	82.4
NODE_2131_length_579_cov_72.157371	ChrY	81.818	88	16	0	236	323	11011059	11010972	2.55e-13	75
NODE_1588_length_643_cov_1161.604240	ChrY	81.833	600	98	10	30	624	6676712	6676119	1.84e-139	494
NODE_3169_length_504_cov_1559.540984	ChrY	81.838	468	50	17	8	473	4617094	4617528	1.52e-99	361
NODE_1975_length_595_cov_72.808880	ChrY	81.844	358	56	8	34	388	6851243	6851594	6.66e-79	292
NODE_1789_length_618_cov_610.975970	ChrY	81.847	314	55	2	71	383	4741604	4741916	5.43e-70	263
NODE_2958_length_518_cov_60.564626	ChrY	81.852	270	40	8	224	489	13668688	13668952	9.94e-57	219
NODE_2513_length_547_cov_138.680851	ChrY	81.852	270	32	6	44	298	220889	221156	1.76e-54	211
NODE_2160_length_576_cov_36.657315	ChrY	81.853	518	77	11	36	548	7731120	7730615	2.83e-117	420
NODE_2160_length_576_cov_36.657315	ChrY	81.853	518	70	10	36	549	1351016	1351513	1.32e-115	414
NODE_2160_length_576_cov_36.657315	ChrY	81.853	529	57	14	38	549	14748497	14749003	6.13e-114	409
NODE_2513_length_547_cov_138.680851	ChrY	81.853	259	32	6	41	286	4740050	4739794	2.95e-52	204
NODE_2513_length_547_cov_138.680851	ChrY	81.853	259	29	9	41	285	4652130	4652384	1.06e-51	202
NODE_636_length_829_cov_118.711436	ChrY	81.856	722	103	17	94	802	2939112	2938406	4.98e-166	582
NODE_2594_length_542_cov_140.453763	ChrY	81.857	474	72	8	41	512	2612654	2613115	2.7e-107	387
NODE_3204_length_502_cov_399.195294	ChrY	81.857	463	61	6	29	468	720384	720846	9.02e-102	368
NODE_3059_length_511_cov_105.059908	ChrY	81.857	237	43	0	73	309	14525269	14525033	3.55e-51	200
NODE_2594_length_542_cov_140.453763	ChrY	81.857	237	38	4	21	256	859738	859970	1.76e-49	195
NODE_3204_length_502_cov_399.195294	ChrY	81.858	452	79	3	25	474	2581815	2582265	1.5e-104	377
NODE_3059_length_511_cov_105.059908	ChrY	81.858	226	39	2	76	300	3429746	3429970	7.68e-48	189
NODE_2594_length_542_cov_140.453763	ChrY	81.858	226	40	1	28	253	13122645	13122421	8.17e-48	189
NODE_3204_length_502_cov_399.195294	ChrY	81.858	226	35	5	247	468	1495698	1495921	9.75e-47	185
NODE_2594_length_542_cov_140.453763	ChrY	81.86	430	72	5	24	450	904309	903883	2.12e-98	357
NODE_3108_length_508_cov_131.143852	ChrY	81.86	215	20	7	282	480	5053672	5053883	4.63e-40	163
NODE_2049_length_587_cov_55.219608	ChrY	81.862	419	69	5	149	563	11009339	11009754	4.97e-95	346
NODE_2049_length_587_cov_55.219608	ChrY	81.862	419	62	7	149	556	9434183	9433768	2.31e-93	340
NODE_2513_length_547_cov_138.680851	ChrY	81.865	193	19	6	41	219	11934795	11934985	1.4e-35	148
NODE_2594_length_542_cov_140.453763	ChrY	81.867	375	56	11	125	494	2903544	2903911	7.78e-83	305
NODE_1970_length_595_cov_489.270270	ChrY	81.868	546	80	13	31	563	1959549	1959010	6.25e-124	442
NODE_1789_length_618_cov_610.975970	ChrY	81.868	364	52	11	27	384	5982603	5982248	1.93e-79	294
NODE_2369_length_557_cov_260.158333	ChrY	81.868	364	48	8	171	532	4487482	4487829	2.24e-78	291
NODE_2829_length_526_cov_977.000000	ChrY	81.868	364	46	6	29	373	2762537	2762175	7.59e-78	289
NODE_2829_length_526_cov_977.000000	ChrY	81.868	364	46	6	29	373	6526745	6526383	7.59e-78	289
NODE_2715_length_534_cov_61.164114	ChrY	81.868	182	28	4	336	512	12733296	12733115	1.37e-35	148
NODE_2160_length_576_cov_36.657315	ChrY	81.869	535	67	12	36	563	4328395	4327884	2.19e-118	424
NODE_1789_length_618_cov_610.975970	ChrY	81.87	353	56	7	27	376	11948856	11949203	2.49e-78	291
NODE_1789_length_618_cov_610.975970	ChrY	81.87	353	55	5	27	376	10644417	10644071	8.96e-78	289
NODE_2369_length_557_cov_260.158333	ChrY	81.871	342	53	5	168	509	10644116	10644448	4.85e-75	279
NODE_2715_length_534_cov_61.164114	ChrY	81.871	171	27	3	345	511	13918164	13917994	2.28e-33	141
NODE_2715_length_534_cov_61.164114	ChrY	81.871	171	24	7	342	509	10747341	10747175	2.96e-32	137
NODE_2594_length_542_cov_140.453763	ChrY	81.874	491	75	8	24	512	4982443	4981965	9.64e-112	401
NODE_2820_length_527_cov_424.697778	ChrY	81.875	480	71	4	38	504	1780491	1780015	2.03e-108	390
NODE_2958_length_518_cov_60.564626	ChrY	81.875	480	69	8	30	493	5508218	5507741	7.16e-108	388
NODE_2131_length_579_cov_72.157371	ChrY	81.875	160	29	0	172	331	11587694	11587853	1.15e-31	135
NODE_2531_length_546_cov_16.997868	ChrY	81.875	160	26	2	282	438	14900955	14900796	1.41e-30	132
NODE_3059_length_511_cov_105.059908	ChrY	81.875	160	21	5	325	480	16840097	16840252	1.7e-29	128
NODE_1588_length_643_cov_1161.604240	ChrY	81.879	596	99	7	30	619	1105450	1106042	1.84e-139	494
NODE_2594_length_542_cov_140.453763	ChrY	81.879	298	50	3	41	337	14427463	14427169	1.33e-65	248
NODE_2594_length_542_cov_140.453763	ChrY	81.879	149	27	0	28	176	4903819	4903967	6.5e-29	126
NODE_3059_length_511_cov_105.059908	ChrY	81.879	149	23	3	336	481	12499757	12499904	7.9e-28	122
NODE_2715_length_534_cov_61.164114	ChrY	81.879	149	24	2	342	487	11684621	11684769	8.28e-28	122
NODE_2131_length_579_cov_72.157371	ChrY	81.879	149	21	1	183	331	14282604	14282462	3.23e-27	121
NODE_2860_length_525_cov_3.145089	ChrY	81.879	149	20	1	347	495	15321132	15320991	1.05e-26	119
NODE_3155_length_505_cov_862.521028	ChrY	81.881	436	75	4	47	481	1119752	1119320	1.17e-100	364
NODE_1983_length_594_cov_189.603482	ChrY	81.884	276	48	2	28	301	15407818	15408093	1.47e-60	231
NODE_2709_length_534_cov_220.089716	ChrY	81.884	138	10	3	28	161	11889966	11889840	1.08e-21	102
NODE_1789_length_618_cov_610.975970	ChrY	81.887	265	46	2	126	388	10415121	10415385	9.22e-58	222
NODE_2513_length_547_cov_138.680851	ChrY	81.887	265	32	5	48	298	3128864	3129126	6.33e-54	209
NODE_1975_length_595_cov_72.808880	ChrY	81.887	265	33	7	137	397	3326354	3326101	6.9e-54	209
NODE_2594_length_542_cov_140.453763	ChrY	81.89	381	58	10	118	494	5170240	5170613	1.67e-84	311
NODE_2594_length_542_cov_140.453763	ChrY	81.89	381	58	10	118	494	6197120	6197493	1.67e-84	311
NODE_1789_length_618_cov_610.975970	ChrY	81.89	381	41	10	27	384	17155135	17155510	5.36e-80	296
NODE_2594_length_542_cov_140.453763	ChrY	81.89	127	23	0	50	176	16116210	16116084	2.35e-23	108
NODE_2709_length_534_cov_220.089716	ChrY	81.89	127	21	2	24	149	1137908	1137783	8.33e-23	106
NODE_2709_length_534_cov_220.089716	ChrY	81.89	127	21	2	24	149	1829068	1828943	8.33e-23	106
NODE_2709_length_534_cov_220.089716	ChrY	81.89	127	21	2	24	149	6316929	6317054	8.33e-23	106
NODE_2628_length_539_cov_1132.586580	ChrY	81.89	127	22	1	210	335	15634310	15634436	8.42e-23	106
NODE_2709_length_534_cov_220.089716	ChrY	81.89	127	20	3	24	149	719612	719736	3e-22	104
NODE_2453_length_551_cov_1429.082278	ChrY	81.891	497	68	10	29	523	9527229	9527705	3.53e-111	399
NODE_2594_length_542_cov_140.453763	ChrY	81.893	486	77	8	28	512	505147	505622	3.47e-111	399
NODE_3204_length_502_cov_399.195294	ChrY	81.895	475	60	14	25	474	8948589	8949062	1.5e-104	377
NODE_3059_length_511_cov_105.059908	ChrY	81.897	232	37	3	81	311	9094771	9094998	2.14e-48	191
NODE_2958_length_518_cov_60.564626	ChrY	81.897	116	19	2	274	388	10873240	10873126	4.86e-20	97.1
NODE_2513_length_547_cov_138.680851	ChrY	81.897	116	17	1	189	300	8376338	8376453	1.85e-19	95.3
NODE_2513_length_547_cov_138.680851	ChrY	81.897	116	17	1	189	300	10943288	10943173	1.85e-19	95.3
NODE_1453_length_662_cov_34.774359	ChrY	81.897	116	12	5	440	553	12540476	12540368	1.05e-17	89.8
NODE_2392_length_555_cov_703.305439	ChrY	81.9	221	33	6	179	393	5509162	5508943	5.04e-45	180
NODE_2392_length_555_cov_703.305439	ChrY	81.9	221	31	8	179	393	7024333	7024550	1.81e-44	178
NODE_2392_length_555_cov_703.305439	ChrY	81.9	221	27	11	179	393	1303242	1303029	2.35e-43	174
NODE_1970_length_595_cov_489.270270	ChrY	81.901	547	93	6	30	574	1788687	1789229	2.23e-128	457
NODE_2160_length_576_cov_36.657315	ChrY	81.905	525	66	13	36	555	3478117	3477617	3.66e-116	416
NODE_1975_length_595_cov_72.808880	ChrY	81.905	315	52	5	50	361	2949848	2950160	1.88e-69	261
NODE_1983_length_594_cov_189.603482	ChrY	81.907	409	68	4	26	428	10673412	10673820	2.34e-93	340
NODE_2392_length_555_cov_703.305439	ChrY	81.91	199	32	4	198	393	10702713	10702910	1.41e-40	165
NODE_2160_length_576_cov_36.657315	ChrY	81.91	199	32	4	239	435	4167112	4166916	1.46e-40	165
NODE_2594_length_542_cov_140.453763	ChrY	81.911	492	78	8	24	512	2487035	2487518	7.45e-113	405
NODE_1789_length_618_cov_610.975970	ChrY	81.911	293	43	6	86	376	14904106	14904390	9.15e-63	239
NODE_2820_length_527_cov_424.697778	ChrY	81.915	470	75	8	29	495	1424870	1424408	7.29e-108	388
NODE_2540_length_545_cov_237.228632	ChrY	81.915	376	57	10	19	389	2564436	2564805	2.17e-83	307
NODE_3059_length_511_cov_105.059908	ChrY	81.915	188	34	0	119	306	3723650	3723837	6.02e-39	159
NODE_1921_length_601_cov_211.916031	ChrY	81.915	188	29	2	339	526	4204360	4204542	3.31e-37	154
NODE_2958_length_518_cov_60.564626	ChrY	81.915	188	20	8	223	398	13432423	13432238	4.76e-35	147
NODE_3108_length_508_cov_131.143852	ChrY	81.915	188	17	6	282	452	2890386	2890573	6.03e-34	143
NODE_3108_length_508_cov_131.143852	ChrY	81.915	188	17	6	282	452	6183969	6184156	6.03e-34	143
NODE_2650_length_538_cov_33.921909	ChrY	81.915	188	17	6	220	407	4336674	4336504	6.4e-34	143
NODE_2160_length_576_cov_36.657315	ChrY	81.917	459	53	13	96	549	9792841	9792408	1.74e-99	361
NODE_2369_length_557_cov_260.158333	ChrY	81.918	365	61	5	168	532	5119238	5118879	2.88e-82	303
NODE_2369_length_557_cov_260.158333	ChrY	81.918	365	61	5	168	532	5340527	5340168	2.88e-82	303
NODE_2513_length_547_cov_138.680851	ChrY	81.919	271	31	8	41	297	14309447	14309713	4.89e-55	213
NODE_2715_length_534_cov_61.164114	ChrY	81.921	177	26	5	342	514	14637574	14637748	1.77e-34	145
NODE_2392_length_555_cov_703.305439	ChrY	81.921	177	27	5	191	364	1359202	1359028	1.84e-34	145
NODE_2715_length_534_cov_61.164114	ChrY	81.921	177	23	7	338	506	10509621	10509796	2.28e-33	141
NODE_1588_length_643_cov_1161.604240	ChrY	81.924	603	99	5	30	626	9296383	9296981	1.1e-141	501
NODE_1542_length_650_cov_55.558464	ChrY	81.924	603	94	7	26	623	1630897	1631489	5.19e-140	496
NODE_2369_length_557_cov_260.158333	ChrY	81.924	343	49	9	178	516	1592430	1592097	1.74e-74	278
NODE_2715_length_534_cov_61.164114	ChrY	81.928	166	26	3	350	511	10893312	10893477	2.96e-32	137
NODE_2820_length_527_cov_424.697778	ChrY	81.93	487	81	6	23	504	1885300	1884816	7.24e-113	405
NODE_2820_length_527_cov_424.697778	ChrY	81.933	476	79	5	31	504	964613	964143	4.36e-110	396
NODE_1970_length_595_cov_489.270270	ChrY	81.934	548	75	14	31	573	7429640	7430168	6.25e-124	442
NODE_2820_length_527_cov_424.697778	ChrY	81.935	465	78	4	43	504	7025058	7025519	7.29e-108	388
NODE_2820_length_527_cov_424.697778	ChrY	81.935	465	75	9	31	489	1253424	1253885	9.43e-107	385
NODE_2238_length_568_cov_52.545825	ChrY	81.935	465	67	8	105	566	6150821	6151271	1.71e-104	377
NODE_2160_length_576_cov_36.657315	ChrY	81.935	465	56	12	90	549	10504574	10505015	1.04e-101	368
NODE_2531_length_546_cov_16.997868	ChrY	81.935	155	24	4	287	438	13656554	13656401	1.82e-29	128
NODE_2531_length_546_cov_16.997868	ChrY	81.935	155	22	5	281	431	2695819	2695667	6.55e-29	126
NODE_2531_length_546_cov_16.997868	ChrY	81.935	155	22	5	281	431	5805076	5805228	6.55e-29	126
NODE_2531_length_546_cov_16.997868	ChrY	81.935	155	22	5	281	431	5989527	5989375	6.55e-29	126
NODE_1975_length_595_cov_72.808880	ChrY	81.941	371	53	9	29	397	2244659	2244301	1.11e-81	302
NODE_1975_length_595_cov_72.808880	ChrY	81.941	371	51	13	34	397	9416540	9416901	3.98e-81	300
NODE_1789_length_618_cov_610.975970	ChrY	81.944	360	56	7	29	384	6216520	6216874	5.36e-80	296
NODE_1789_length_618_cov_610.975970	ChrY	81.944	360	45	9	29	385	8924587	8924929	3.22e-77	287
NODE_3059_length_511_cov_105.059908	ChrY	81.944	216	39	0	94	309	7024766	7024551	3.57e-46	183
NODE_3059_length_511_cov_105.059908	ChrY	81.944	216	37	2	95	309	8265131	8264917	1.29e-45	182
NODE_3108_length_508_cov_131.143852	ChrY	81.944	216	22	7	282	480	3556192	3556407	3.58e-41	167
NODE_3108_length_508_cov_131.143852	ChrY	81.944	216	21	10	282	480	5518550	5518764	3.58e-41	167
NODE_3108_length_508_cov_131.143852	ChrY	81.944	216	22	6	282	481	7896641	7896855	3.58e-41	167
NODE_2531_length_546_cov_16.997868	ChrY	81.944	144	22	3	290	430	4943329	4943471	1.1e-26	119
NODE_2531_length_546_cov_16.997868	ChrY	81.944	144	22	3	298	438	8923118	8922976	1.1e-26	119
NODE_2531_length_546_cov_16.997868	ChrY	81.944	144	23	2	290	430	15689065	15689208	1.1e-26	119
NODE_2594_length_542_cov_140.453763	ChrY	81.947	493	80	7	21	510	4327128	4327614	5.76e-114	409
NODE_3155_length_505_cov_862.521028	ChrY	81.95	482	84	3	1	481	2016138	2016617	6.92e-113	405
NODE_1789_length_618_cov_610.975970	ChrY	81.951	205	36	1	128	331	12744717	12744921	9.42e-43	172
NODE_2820_length_527_cov_424.697778	ChrY	81.953	471	82	3	37	504	5221852	5221382	4.36e-110	396
NODE_2820_length_527_cov_424.697778	ChrY	81.953	471	82	3	37	504	6248647	6248177	4.36e-110	396
NODE_3169_length_504_cov_1559.540984	ChrY	81.953	471	54	14	8	476	9597327	9596886	2.52e-102	370
NODE_2594_length_542_cov_140.453763	ChrY	81.955	399	67	4	24	420	5320351	5320746	3.57e-91	333
NODE_3059_length_511_cov_105.059908	ChrY	81.955	133	20	4	74	204	5341262	5341392	6.15e-24	110
NODE_2820_length_527_cov_424.697778	ChrY	81.957	460	77	5	49	504	7316686	7316229	9.43e-107	385
NODE_2238_length_568_cov_52.545825	ChrY	81.957	460	70	9	113	561	3474101	3473644	1.71e-104	377
NODE_2049_length_587_cov_55.219608	ChrY	81.962	316	51	3	149	461	11402250	11402562	5.15e-70	263
NODE_1975_length_595_cov_72.808880	ChrY	81.967	366	57	7	29	388	1031696	1031334	1.11e-81	302
NODE_1975_length_595_cov_72.808880	ChrY	81.967	366	50	8	29	388	5511793	5512148	5.15e-80	296
NODE_1983_length_594_cov_189.603482	ChrY	81.967	183	31	2	62	242	15360941	15361123	3.27e-37	154
NODE_2715_length_534_cov_61.164114	ChrY	81.967	183	30	3	331	511	11708813	11708632	1.06e-36	152
NODE_3108_length_508_cov_131.143852	ChrY	81.967	183	27	2	25	201	5215638	5215820	3.6e-36	150
NODE_1453_length_662_cov_34.774359	ChrY	81.967	122	18	2	304	425	4734824	4734941	4.84e-21	100
NODE_1453_length_662_cov_34.774359	ChrY	81.967	122	15	5	442	559	9670631	9670749	6.26e-20	97.1
NODE_2540_length_545_cov_237.228632	ChrY	81.971	477	81	4	45	518	1781034	1780560	3.49e-111	399
NODE_1975_length_595_cov_72.808880	ChrY	81.972	355	51	10	48	397	462480	462134	8.62e-78	289
NODE_2160_length_576_cov_36.657315	ChrY	81.973	527	68	11	36	558	9384949	9384446	7.87e-118	422
NODE_2238_length_568_cov_52.545825	ChrY	81.974	466	61	13	105	566	6778096	6777650	2.21e-103	374
NODE_3059_length_511_cov_105.059908	ChrY	81.974	233	41	1	74	306	842154	842385	4.59e-50	196
NODE_3059_length_511_cov_105.059908	ChrY	81.974	233	38	4	79	309	8263224	8262994	1.65e-49	195
NODE_1588_length_643_cov_1161.604240	ChrY	81.977	344	48	8	264	595	1036626	1036967	5.62e-75	279
NODE_3059_length_511_cov_105.059908	ChrY	81.977	172	28	2	311	480	17059250	17059080	6.07e-34	143
NODE_2715_length_534_cov_61.164114	ChrY	81.977	172	27	3	342	509	16759890	16760061	6.35e-34	143
NODE_3169_length_504_cov_1559.540984	ChrY	81.977	172	21	7	192	356	8882908	8883076	2.78e-32	137
NODE_2238_length_568_cov_52.545825	ChrY	81.978	455	58	10	120	566	4711304	4711742	1.33e-100	364
NODE_1453_length_662_cov_34.774359	ChrY	81.979	283	37	7	295	577	1483094	1482826	2.13e-59	228
NODE_3204_length_502_cov_399.195294	ChrY	81.982	444	76	4	33	474	6471208	6471649	1.94e-103	374
NODE_3059_length_511_cov_105.059908	ChrY	81.982	222	40	0	84	305	2511672	2511893	7.68e-48	189
NODE_2513_length_547_cov_138.680851	ChrY	81.982	111	20	0	190	300	12448354	12448464	1.85e-19	95.3
NODE_2594_length_542_cov_140.453763	ChrY	81.982	111	19	1	28	138	8306173	8306282	6.59e-19	93.5
NODE_1789_length_618_cov_610.975970	ChrY	81.982	111	19	1	276	385	13966907	13966797	7.54e-19	93.5
NODE_1117_length_719_cov_19.314642	ChrY	81.985	272	45	4	449	718	1658660	1658929	2.32e-59	228
NODE_2513_length_547_cov_138.680851	ChrY	81.985	272	31	7	43	299	739518	739250	1.36e-55	215
NODE_2513_length_547_cov_138.680851	ChrY	81.985	272	32	8	41	298	13383216	13383484	1.36e-55	215
NODE_2594_length_542_cov_140.453763	ChrY	81.988	161	29	0	40	200	16801219	16801059	3e-32	137
NODE_3059_length_511_cov_105.059908	ChrY	81.988	161	27	1	316	474	10542799	10542959	1.02e-31	135
NODE_1975_length_595_cov_72.808880	ChrY	81.989	372	56	11	29	395	3517451	3517816	8.55e-83	305
NODE_2594_length_542_cov_140.453763	ChrY	81.991	211	38	0	28	238	13635622	13635832	4.92e-45	180
NODE_3169_length_504_cov_1559.540984	ChrY	81.992	472	52	15	8	476	10615832	10615391	2.52e-102	370
NODE_2513_length_547_cov_138.680851	ChrY	81.992	261	27	9	41	285	11959548	11959292	2.95e-52	204
NODE_2513_length_547_cov_138.680851	ChrY	81.992	261	28	7	41	287	14221139	14220884	2.95e-52	204
NODE_955_length_750_cov_2026.011887	ChrY	81.994	722	99	14	26	725	7152322	7153034	1.25e-166	584
NODE_1789_length_618_cov_610.975970	ChrY	81.994	361	59	4	27	385	11707165	11706809	1.15e-81	302
NODE_1789_length_618_cov_610.975970	ChrY	81.994	361	56	8	27	382	9351575	9351931	1.49e-80	298
NODE_1588_length_643_cov_1161.604240	ChrY	82	600	97	9	30	624	7100864	7100271	3.96e-141	499
NODE_2594_length_542_cov_140.453763	ChrY	82	500	72	13	24	512	9354327	9354819	5.76e-114	409
NODE_2160_length_576_cov_36.657315	ChrY	82	300	30	8	252	549	12600135	12600412	3.96e-61	233
NODE_2513_length_547_cov_138.680851	ChrY	82	250	28	7	36	271	3382985	3382739	4.93e-50	196
NODE_2594_length_542_cov_140.453763	ChrY	82	200	32	1	28	223	11029492	11029691	3.83e-41	167
NODE_2594_length_542_cov_140.453763	ChrY	82	150	27	0	28	177	14866176	14866027	1.81e-29	128
NODE_2531_length_546_cov_16.997868	ChrY	82	150	25	2	291	438	3595736	3595587	6.55e-29	126
NODE_2531_length_546_cov_16.997868	ChrY	82	150	24	2	291	438	9752136	9751988	2.35e-28	124
NODE_2531_length_546_cov_16.997868	ChrY	82	150	24	2	291	438	9977620	9977768	2.35e-28	124
NODE_2531_length_546_cov_16.997868	ChrY	82	150	22	3	292	438	12254606	12254753	8.47e-28	122
NODE_2715_length_534_cov_61.164114	ChrY	82	100	16	2	332	429	11341215	11341314	3.91e-16	84.2
NODE_1453_length_662_cov_34.774359	ChrY	82	100	17	1	453	551	627159	627258	4.88e-16	84.2
NODE_2594_length_542_cov_140.453763	ChrY	82.004	489	68	13	28	512	14553341	14553813	1.25e-110	398
NODE_2160_length_576_cov_36.657315	ChrY	82.008	528	67	12	27	549	4775849	4776353	2.19e-118	424
NODE_3155_length_505_cov_862.521028	ChrY	82.008	478	80	6	6	481	1265467	1265940	8.95e-112	401
NODE_3169_length_504_cov_1559.540984	ChrY	82.008	478	54	11	4	476	9001887	9002337	1.51e-104	377
NODE_636_length_829_cov_118.711436	ChrY	82.011	567	72	20	250	802	2100354	2099804	1.13e-127	455
NODE_2392_length_555_cov_703.305439	ChrY	82.011	189	27	6	179	362	14325317	14325503	3.06e-37	154
NODE_3108_length_508_cov_131.143852	ChrY	82.011	189	17	6	282	453	5675668	5675856	1.68e-34	145
NODE_2238_length_568_cov_52.545825	ChrY	82.013	467	75	8	106	566	2969242	2968779	7.88e-108	388
NODE_2160_length_576_cov_36.657315	ChrY	82.014	417	49	10	146	558	9280163	9279769	1.36e-90	331
NODE_2594_length_542_cov_140.453763	ChrY	82.014	278	37	8	237	512	6351595	6351861	2.24e-58	224
NODE_2860_length_525_cov_3.145089	ChrY	82.014	139	25	0	357	495	12817906	12818044	1.05e-26	119
NODE_3059_length_511_cov_105.059908	ChrY	82.014	139	23	2	343	480	15205286	15205149	3.68e-26	117
NODE_2392_length_555_cov_703.305439	ChrY	82.014	139	22	3	179	314	2666573	2666435	1.44e-25	115
NODE_2392_length_555_cov_703.305439	ChrY	82.014	139	22	3	179	314	5834351	5834489	1.44e-25	115
NODE_2392_length_555_cov_703.305439	ChrY	82.014	139	22	3	179	314	5960269	5960131	1.44e-25	115
NODE_1453_length_662_cov_34.774359	ChrY	82.014	139	21	3	298	436	6584994	6584860	1.73e-25	115
NODE_3059_length_511_cov_105.059908	ChrY	82.014	139	19	4	343	480	10581764	10581631	4.76e-25	113
NODE_2709_length_534_cov_220.089716	ChrY	82.014	139	19	4	28	161	4858581	4858444	4.98e-25	113
NODE_1789_length_618_cov_610.975970	ChrY	82.016	367	58	3	27	385	11821024	11821390	8.9e-83	305
NODE_3059_length_511_cov_105.059908	ChrY	82.018	228	37	4	84	309	677544	677319	2.14e-48	191
NODE_3059_length_511_cov_105.059908	ChrY	82.018	228	33	6	79	306	12609347	12609566	2.76e-47	187
NODE_2594_length_542_cov_140.453763	ChrY	82.018	228	34	7	290	512	2645685	2645910	2.94e-47	187
NODE_1789_length_618_cov_610.975970	ChrY	82.022	356	59	5	27	379	8042543	8042190	1.49e-80	298
NODE_2369_length_557_cov_260.158333	ChrY	82.022	356	57	5	171	523	17023195	17023546	4.81e-80	296
NODE_1975_length_595_cov_72.808880	ChrY	82.022	356	57	6	35	388	2689057	2689407	5.15e-80	296
NODE_1975_length_595_cov_72.808880	ChrY	82.022	356	57	6	35	388	5811848	5811498	5.15e-80	296
NODE_1975_length_595_cov_72.808880	ChrY	82.022	356	57	6	35	388	5982758	5983108	5.15e-80	296
NODE_3059_length_511_cov_105.059908	ChrY	82.022	178	30	1	305	480	12429184	12429007	3.63e-36	150
NODE_2715_length_534_cov_61.164114	ChrY	82.022	178	25	5	342	514	14588228	14588053	1.77e-34	145
NODE_2908_length_521_cov_47.698198	ChrY	82.026	306	49	5	51	356	1387858	1387559	7.62e-68	255
NODE_2392_length_555_cov_703.305439	ChrY	82.028	217	34	5	179	392	1383385	1383171	5.04e-45	180
NODE_2392_length_555_cov_703.305439	ChrY	82.028	217	33	5	179	391	9871294	9871508	5.04e-45	180
NODE_2392_length_555_cov_703.305439	ChrY	82.028	217	32	6	179	390	2349459	2349673	1.81e-44	178
NODE_2601_length_541_cov_62.974138	ChrY	82.028	217	27	9	275	479	783815	783599	2.28e-43	174
NODE_3108_length_508_cov_131.143852	ChrY	82.028	217	22	4	282	481	6512920	6512704	9.95e-42	169
NODE_2369_length_557_cov_260.158333	ChrY	82.029	345	58	4	189	532	230063	229722	2.24e-78	291
NODE_2513_length_547_cov_138.680851	ChrY	82.031	256	30	7	41	282	13105808	13106061	2.95e-52	204
NODE_2513_length_547_cov_138.680851	ChrY	82.031	256	30	6	41	282	15680783	15681036	2.95e-52	204
NODE_2958_length_518_cov_60.564626	ChrY	82.031	128	20	3	274	400	12931866	12931741	8.07e-23	106
NODE_1542_length_650_cov_55.558464	ChrY	82.031	128	19	4	492	618	586847	586971	1.02e-22	106
NODE_2531_length_546_cov_16.997868	ChrY	82.031	128	12	5	306	431	12226458	12226576	1.43e-20	99
NODE_2594_length_542_cov_140.453763	ChrY	82.036	501	73	7	24	511	2301652	2301156	1.6e-114	411
NODE_3059_length_511_cov_105.059908	ChrY	82.036	167	28	1	316	480	14588689	14588855	2.18e-33	141
NODE_2715_length_534_cov_61.164114	ChrY	82.036	167	26	3	349	511	15699821	15699987	8.22e-33	139
NODE_2594_length_542_cov_140.453763	ChrY	82.038	373	65	1	29	401	4875518	4875888	3.59e-86	316
NODE_2594_length_542_cov_140.453763	ChrY	82.041	490	74	11	29	512	4846368	4845887	7.45e-113	405
NODE_1789_length_618_cov_610.975970	ChrY	82.043	323	51	5	24	343	5118931	5119249	1.17e-71	268
NODE_1789_length_618_cov_610.975970	ChrY	82.043	323	51	5	24	343	5340220	5340538	1.17e-71	268
NODE_2160_length_576_cov_36.657315	ChrY	82.044	362	53	7	36	395	935034	934683	1.38e-80	298
NODE_2540_length_545_cov_237.228632	ChrY	82.045	440	74	4	19	457	11313417	11312982	2.73e-102	370
NODE_2392_length_555_cov_703.305439	ChrY	82.045	401	49	12	7	392	7261364	7261756	2.85e-87	320
NODE_2160_length_576_cov_36.657315	ChrY	82.046	518	52	13	36	549	11980029	11979549	2.85e-112	403
NODE_2238_length_568_cov_52.545825	ChrY	82.051	468	73	10	106	566	5236306	5235843	7.88e-108	388
NODE_3169_length_504_cov_1559.540984	ChrY	82.051	468	52	15	8	473	3080224	3080661	2.52e-102	370
NODE_2803_length_528_cov_1494.607539	ChrY	82.051	312	49	3	26	330	1042291	1042602	5.97e-69	259
NODE_1789_length_618_cov_610.975970	ChrY	82.051	273	43	5	112	381	10437730	10437461	1.98e-59	228
NODE_2513_length_547_cov_138.680851	ChrY	82.051	273	33	7	41	299	3584079	3584349	1.05e-56	219
NODE_2513_length_547_cov_138.680851	ChrY	82.051	273	34	6	42	300	14179585	14179856	1.05e-56	219
NODE_2513_length_547_cov_138.680851	ChrY	82.051	273	32	7	41	299	13379228	13379497	3.78e-56	217
NODE_2513_length_547_cov_138.680851	ChrY	82.051	273	26	5	41	299	9630830	9630567	1.76e-54	211
NODE_2513_length_547_cov_138.680851	ChrY	82.051	273	26	5	41	299	10477228	10476965	1.76e-54	211
NODE_3059_length_511_cov_105.059908	ChrY	82.051	234	40	2	79	311	12282514	12282746	1.28e-50	198
NODE_2513_length_547_cov_138.680851	ChrY	82.051	234	25	11	41	259	16581569	16581800	3.84e-46	183
NODE_3059_length_511_cov_105.059908	ChrY	82.051	195	33	2	83	276	941632	941825	1.29e-40	165
NODE_3059_length_511_cov_105.059908	ChrY	82.051	156	26	1	321	474	413953	413798	1.31e-30	132
NODE_2531_length_546_cov_16.997868	ChrY	82.051	156	24	3	287	438	9103417	9103572	5.06e-30	130
NODE_2715_length_534_cov_61.164114	ChrY	82.051	156	22	5	361	511	15536575	15536729	1.78e-29	128
NODE_1389_length_671_cov_1378.649832	ChrY	82.051	156	22	5	454	608	827386	827236	2.25e-29	128
NODE_2594_length_542_cov_140.453763	ChrY	82.056	496	77	10	24	512	890194	889704	4.45e-115	412
NODE_2820_length_527_cov_424.697778	ChrY	82.062	485	75	11	29	504	7981477	7980996	2.6e-112	403
NODE_3204_length_502_cov_399.195294	ChrY	82.063	446	70	5	30	474	14779203	14779639	6.98e-103	372
NODE_1200_length_704_cov_704.062201	ChrY	82.064	407	58	10	285	677	1045839	1045434	4.67e-91	333
NODE_1789_length_618_cov_610.975970	ChrY	82.065	368	49	9	27	393	10953682	10953331	1.49e-80	298
NODE_2715_length_534_cov_61.164114	ChrY	82.065	184	29	3	332	511	10698383	10698566	2.93e-37	154
NODE_2594_length_542_cov_140.453763	ChrY	82.068	474	71	9	41	512	6715437	6715898	5.8e-109	392
NODE_2820_length_527_cov_424.697778	ChrY	82.069	435	75	3	26	459	5747139	5747571	9.5e-102	368
NODE_1789_length_618_cov_610.975970	ChrY	82.069	290	47	4	27	314	7794223	7793937	7.08e-64	243
NODE_2531_length_546_cov_16.997868	ChrY	82.069	145	24	1	290	432	13943825	13943969	8.47e-28	122
NODE_2531_length_546_cov_16.997868	ChrY	82.069	145	22	3	290	431	10714810	10714667	3.05e-27	121
NODE_2238_length_568_cov_52.545825	ChrY	82.073	463	64	11	105	560	5217129	5216679	1.71e-104	377
NODE_2238_length_568_cov_52.545825	ChrY	82.073	463	64	11	105	560	6243928	6243478	1.71e-104	377
NODE_1983_length_594_cov_189.603482	ChrY	82.073	357	57	6	59	409	11266385	11266740	1.43e-80	298
NODE_636_length_829_cov_118.711436	ChrY	82.074	781	127	12	26	802	14439386	14438615	0	654
NODE_2392_length_555_cov_703.305439	ChrY	82.075	212	31	6	187	393	2488615	2488406	2.35e-43	174
NODE_1970_length_595_cov_489.270270	ChrY	82.079	558	76	19	26	574	2067526	2068068	8.03e-128	455
NODE_2513_length_547_cov_138.680851	ChrY	82.079	279	33	7	41	304	12656211	12655935	8.13e-58	222
NODE_3204_length_502_cov_399.195294	ChrY	82.08	452	78	3	25	474	4218372	4218822	3.22e-106	383
NODE_2369_length_557_cov_260.158333	ChrY	82.081	346	57	5	169	513	5244873	5244532	2.24e-78	291
NODE_3108_length_508_cov_131.143852	ChrY	82.081	173	24	4	41	207	5988410	5988239	2.17e-33	141
NODE_1789_length_618_cov_610.975970	ChrY	82.086	374	55	4	27	388	14027579	14027952	6.88e-84	309
NODE_1588_length_643_cov_1161.604240	ChrY	82.09	603	90	9	30	624	1566260	1566852	3.96e-141	499
NODE_2513_length_547_cov_138.680851	ChrY	82.09	268	32	7	45	299	13458432	13458696	1.36e-55	215
NODE_2513_length_547_cov_138.680851	ChrY	82.09	268	30	6	46	299	15066963	15066700	4.89e-55	213
NODE_2049_length_587_cov_55.219608	ChrY	82.09	201	34	2	156	355	12425934	12426133	3.21e-42	171
NODE_3059_length_511_cov_105.059908	ChrY	82.09	201	32	4	93	291	12022600	12022798	1e-41	169
NODE_2369_length_557_cov_260.158333	ChrY	82.094	363	63	2	168	530	14168086	14168446	6.18e-84	309
NODE_2369_length_557_cov_260.158333	ChrY	82.094	363	58	5	172	532	9902127	9901770	2.88e-82	303
NODE_2369_length_557_cov_260.158333	ChrY	82.094	363	56	4	171	531	1695528	1695883	1.03e-81	302
NODE_3059_length_511_cov_105.059908	ChrY	82.096	229	41	0	78	306	16445248	16445476	4.59e-50	196
NODE_3059_length_511_cov_105.059908	ChrY	82.096	229	37	4	83	309	10269013	10268787	5.94e-49	193
NODE_2392_length_555_cov_703.305439	ChrY	82.096	229	27	8	179	393	9704973	9704745	3.9e-46	183
NODE_636_length_829_cov_118.711436	ChrY	82.097	782	124	15	26	802	5811097	5810327	0	654
NODE_2594_length_542_cov_140.453763	ChrY	82.099	486	76	7	28	512	6597851	6598326	7.45e-113	405
NODE_2594_length_542_cov_140.453763	ChrY	82.099	486	76	7	28	512	6970255	6970730	7.45e-113	405
NODE_2131_length_579_cov_72.157371	ChrY	82.099	162	29	0	170	331	10978854	10978693	8.92e-33	139
NODE_2715_length_534_cov_61.164114	ChrY	82.099	162	25	3	354	511	11500401	11500240	1.06e-31	135
NODE_3059_length_511_cov_105.059908	ChrY	82.099	162	22	4	321	480	13248122	13248278	1.31e-30	132
NODE_2513_length_547_cov_138.680851	ChrY	82.101	257	26	4	47	287	9431081	9430829	1.06e-51	202
NODE_2820_length_527_cov_424.697778	ChrY	82.105	475	68	9	32	504	17153948	17153489	2.03e-108	390
NODE_2453_length_551_cov_1429.082278	ChrY	82.105	285	34	7	29	313	4792949	4793216	1.76e-59	228
NODE_3108_length_508_cov_131.143852	ChrY	82.105	190	28	3	24	207	1737240	1737051	2.15e-38	158
NODE_2860_length_525_cov_3.145089	ChrY	82.105	95	15	2	403	496	16848309	16848402	4.96e-15	80.5
NODE_1588_length_643_cov_1161.604240	ChrY	82.107	598	98	8	30	621	5174057	5173463	3.06e-142	503
NODE_1588_length_643_cov_1161.604240	ChrY	82.107	598	98	8	30	621	6200924	6200330	3.06e-142	503
NODE_2540_length_545_cov_237.228632	ChrY	82.107	503	75	11	21	518	8606898	8607390	3.46e-116	416
NODE_955_length_750_cov_2026.011887	ChrY	82.11	654	87	11	26	656	2182899	2182253	4.58e-151	532
NODE_3059_length_511_cov_105.059908	ChrY	82.11	218	37	2	93	309	11623356	11623140	9.94e-47	185
NODE_2392_length_555_cov_703.305439	ChrY	82.11	218	36	3	179	393	881231	881014	3.9e-46	183
NODE_2392_length_555_cov_703.305439	ChrY	82.11	218	36	3	179	393	1297236	1297453	3.9e-46	183
NODE_2392_length_555_cov_703.305439	ChrY	82.11	218	36	3	179	393	3271487	3271704	3.9e-46	183
NODE_2392_length_555_cov_703.305439	ChrY	82.11	218	36	3	179	393	4308265	4308482	3.9e-46	183
NODE_2392_length_555_cov_703.305439	ChrY	82.11	218	36	3	179	393	4352723	4352506	3.9e-46	183
NODE_2392_length_555_cov_703.305439	ChrY	82.11	218	36	3	179	393	5118851	5119068	3.9e-46	183
NODE_2392_length_555_cov_703.305439	ChrY	82.11	218	36	3	179	393	5340140	5340357	3.9e-46	183
NODE_2392_length_555_cov_703.305439	ChrY	82.11	218	35	4	179	393	5525562	5525778	3.9e-46	183
NODE_2392_length_555_cov_703.305439	ChrY	82.11	218	36	3	179	393	9151196	9150979	3.9e-46	183
NODE_2392_length_555_cov_703.305439	ChrY	82.11	218	35	4	179	393	9220100	9220316	3.9e-46	183
NODE_2392_length_555_cov_703.305439	ChrY	82.11	218	36	3	179	393	14656935	14657152	3.9e-46	183
NODE_2392_length_555_cov_703.305439	ChrY	82.11	218	36	3	179	393	16291331	16291548	3.9e-46	183
NODE_2392_length_555_cov_703.305439	ChrY	82.11	218	32	6	179	391	10016777	10016992	5.04e-45	180
NODE_3059_length_511_cov_105.059908	ChrY	82.11	218	29	7	93	309	16540196	16539988	1.66e-44	178
NODE_2392_length_555_cov_703.305439	ChrY	82.11	218	27	4	179	393	12174352	12174560	6.52e-44	176
NODE_833_length_775_cov_33.163324	ChrY	82.11	218	23	3	26	241	10748597	10748800	1.19e-42	172
NODE_2820_length_527_cov_424.697778	ChrY	82.112	464	79	4	29	489	7661530	7661068	1.57e-109	394
NODE_2594_length_542_cov_140.453763	ChrY	82.114	492	81	6	24	512	1702827	1703314	1.24e-115	414
NODE_2369_length_557_cov_260.158333	ChrY	82.114	369	57	7	166	533	1176895	1176535	2.22e-83	307
NODE_2513_length_547_cov_138.680851	ChrY	82.114	246	27	7	41	272	15259653	15259895	1.77e-49	195
NODE_1453_length_662_cov_34.774359	ChrY	82.114	123	20	2	442	563	16745198	16745319	3.74e-22	104
NODE_2531_length_546_cov_16.997868	ChrY	82.114	123	18	3	319	439	16491334	16491214	1.1e-21	102
NODE_2715_length_534_cov_61.164114	ChrY	82.114	123	13	4	349	470	14874943	14874829	5.02e-20	97.1
NODE_1970_length_595_cov_489.270270	ChrY	82.117	548	74	14	31	573	7456088	7455560	1.34e-125	448
NODE_2513_length_547_cov_138.680851	ChrY	82.117	274	33	6	41	300	11091545	11091816	2.93e-57	220
NODE_2513_length_547_cov_138.680851	ChrY	82.117	274	33	6	40	299	16695358	16695087	2.93e-57	220
NODE_2513_length_547_cov_138.680851	ChrY	82.117	274	33	7	41	300	17085337	17085066	2.93e-57	220
NODE_2513_length_547_cov_138.680851	ChrY	82.117	274	32	7	42	300	12670738	12671009	1.05e-56	219
NODE_2513_length_547_cov_138.680851	ChrY	82.117	274	30	9	40	298	12065177	12064908	3.78e-56	217
NODE_2160_length_576_cov_36.657315	ChrY	82.119	302	28	15	251	549	3206240	3206518	1.1e-61	235
NODE_2628_length_539_cov_1132.586580	ChrY	82.119	151	27	0	187	337	11519919	11520069	4.99e-30	130
NODE_3059_length_511_cov_105.059908	ChrY	82.119	151	25	1	327	475	16148911	16149061	1.7e-29	128
NODE_2860_length_525_cov_3.145089	ChrY	82.119	151	26	1	346	495	11796103	11796253	1.75e-29	128
NODE_2531_length_546_cov_16.997868	ChrY	82.119	151	25	1	291	439	11660730	11660580	1.82e-29	128
NODE_2715_length_534_cov_61.164114	ChrY	82.119	151	23	3	365	511	14906337	14906487	6.4e-29	126
NODE_2531_length_546_cov_16.997868	ChrY	82.119	151	23	3	291	438	12378871	12379020	6.55e-29	126
NODE_2531_length_546_cov_16.997868	ChrY	82.119	151	22	3	291	438	4645407	4645259	2.35e-28	124
NODE_2531_length_546_cov_16.997868	ChrY	82.119	151	20	5	290	438	11842702	11842847	8.47e-28	122
NODE_636_length_829_cov_118.711436	ChrY	82.12	783	123	15	26	802	5983508	5984279	0	654
NODE_636_length_829_cov_118.711436	ChrY	82.12	783	96	21	27	802	8940008	8939263	1.75e-180	630
NODE_2594_length_542_cov_140.453763	ChrY	82.121	481	72	12	29	505	11198011	11197541	3.47e-111	399
NODE_1975_length_595_cov_72.808880	ChrY	82.123	358	55	8	34	388	6283201	6282850	1.43e-80	298
NODE_2594_length_542_cov_140.453763	ChrY	82.123	358	53	6	163	512	7195700	7196054	4.68e-80	296
NODE_833_length_775_cov_33.163324	ChrY	82.123	179	27	3	66	241	13705867	13706043	2.01e-35	148
NODE_2392_length_555_cov_703.305439	ChrY	82.126	207	30	6	179	380	6934209	6934413	3.03e-42	171
NODE_2513_length_547_cov_138.680851	ChrY	82.129	263	41	3	41	299	13811292	13811552	2.93e-57	220
NODE_2369_length_557_cov_260.158333	ChrY	82.132	319	54	3	216	532	15420444	15420127	2.92e-72	270
NODE_2540_length_545_cov_237.228632	ChrY	82.132	319	49	6	19	331	8009050	8009366	3.69e-71	267
NODE_1789_length_618_cov_610.975970	ChrY	82.133	347	55	4	35	374	15450866	15451212	2.49e-78	291
NODE_1588_length_643_cov_1161.604240	ChrY	82.135	431	69	4	30	455	3772353	3771926	5.43e-100	363
NODE_2160_length_576_cov_36.657315	ChrY	82.136	515	61	15	41	549	5518656	5518167	4.74e-115	412
NODE_1200_length_704_cov_704.062201	ChrY	82.143	672	101	10	23	677	4619533	4618864	7.08e-159	558
NODE_2369_length_557_cov_260.158333	ChrY	82.143	364	62	3	171	532	722078	721716	6.18e-84	309
NODE_1789_length_618_cov_610.975970	ChrY	82.143	364	62	3	27	388	2265556	2265194	6.88e-84	309
NODE_1789_length_618_cov_610.975970	ChrY	82.143	364	59	6	24	384	8306307	8305947	2.47e-83	307
NODE_2369_length_557_cov_260.158333	ChrY	82.143	364	54	8	171	531	15194970	15194615	1.03e-81	302
NODE_1789_length_618_cov_610.975970	ChrY	82.143	280	47	3	108	384	14588962	14588683	3.29e-62	237
NODE_2160_length_576_cov_36.657315	ChrY	82.143	196	34	1	232	426	248823	249018	4.07e-41	167
NODE_1789_length_618_cov_610.975970	ChrY	82.143	196	30	5	190	383	14637749	14637557	5.67e-40	163
NODE_3059_length_511_cov_105.059908	ChrY	82.143	168	28	2	321	487	14904388	14904222	6.07e-34	143
NODE_3059_length_511_cov_105.059908	ChrY	82.143	140	23	1	79	218	11138371	11138508	1.02e-26	119
NODE_2691_length_535_cov_83.194323	ChrY	82.143	112	18	2	333	443	2369456	2369566	1.81e-19	95.3
NODE_2594_length_542_cov_140.453763	ChrY	82.15	493	70	9	28	512	9539545	9540027	2.07e-113	407
NODE_2820_length_527_cov_424.697778	ChrY	82.151	465	77	5	43	504	6640033	6640494	1.57e-109	394
NODE_2238_length_568_cov_52.545825	ChrY	82.151	465	60	8	105	567	8856073	8855630	1.71e-104	377
NODE_1789_length_618_cov_610.975970	ChrY	82.153	353	57	6	27	375	15423080	15423430	1.49e-80	298
NODE_1789_length_618_cov_610.975970	ChrY	82.153	353	53	8	27	376	16561166	16561511	1.93e-79	294
NODE_1975_length_595_cov_72.808880	ChrY	82.153	353	49	7	29	379	13660348	13660008	2.4e-78	291
NODE_2369_length_557_cov_260.158333	ChrY	82.154	325	56	2	168	492	15313784	15313462	1.74e-74	278
NODE_2594_length_542_cov_140.453763	ChrY	82.156	269	43	5	30	297	7248965	7248701	6.23e-59	226
NODE_1389_length_671_cov_1378.649832	ChrY	82.156	269	38	6	344	611	11214149	11214408	1e-57	222
NODE_3204_length_502_cov_399.195294	ChrY	82.159	454	74	6	28	479	7399019	7398571	3.22e-106	383
NODE_3108_length_508_cov_131.143852	ChrY	82.16	213	21	9	285	480	662637	662425	3.58e-41	167
NODE_2715_length_534_cov_61.164114	ChrY	82.162	185	29	3	331	511	13281583	13281399	8.16e-38	156
NODE_1200_length_704_cov_704.062201	ChrY	82.162	185	30	1	23	207	12863987	12864168	1.09e-37	156
NODE_2715_length_534_cov_61.164114	ChrY	82.162	185	28	4	331	511	17059243	17059060	2.93e-37	154
NODE_2715_length_534_cov_61.164114	ChrY	82.162	185	26	6	331	510	1232876	1233058	1.06e-36	152
NODE_2715_length_534_cov_61.164114	ChrY	82.162	185	26	4	331	511	10870307	10870126	1.06e-36	152
NODE_3108_length_508_cov_131.143852	ChrY	82.162	185	16	6	285	452	5377918	5377734	6.03e-34	143
NODE_2650_length_538_cov_33.921909	ChrY	82.162	185	16	6	220	404	4324340	4324507	6.4e-34	143
NODE_2540_length_545_cov_237.228632	ChrY	82.164	499	79	8	21	514	10522343	10521850	2.68e-117	420
NODE_1200_length_704_cov_704.062201	ChrY	82.165	656	95	15	30	677	2064347	2064988	1.98e-154	544
NODE_1164_length_710_cov_82.957346	ChrY	82.165	656	96	14	36	676	278947	278298	2e-154	544
NODE_2820_length_527_cov_424.697778	ChrY	82.166	471	81	3	37	504	2955021	2954551	9.36e-112	401
NODE_3169_length_504_cov_1559.540984	ChrY	82.166	471	50	16	8	476	9848660	9848222	1.95e-103	374
NODE_2131_length_579_cov_72.157371	ChrY	82.166	157	26	2	171	325	14288571	14288415	4.15e-31	134
NODE_2531_length_546_cov_16.997868	ChrY	82.166	157	25	3	285	438	12547192	12547036	1.41e-30	132
NODE_3059_length_511_cov_105.059908	ChrY	82.166	157	20	4	321	475	15946080	15945930	1.7e-29	128
NODE_2540_length_545_cov_237.228632	ChrY	82.167	443	72	6	17	454	628288	627848	2.11e-103	374
NODE_2049_length_587_cov_55.219608	ChrY	82.171	258	41	4	308	563	9328156	9328410	4.07e-56	217
NODE_1789_length_618_cov_610.975970	ChrY	82.171	258	39	6	136	389	15579570	15579824	1.54e-55	215
NODE_2513_length_547_cov_138.680851	ChrY	82.171	258	30	5	44	287	11258434	11258179	2.28e-53	207
NODE_3059_length_511_cov_105.059908	ChrY	82.171	129	23	0	353	481	13519700	13519828	1.71e-24	111
NODE_2628_length_539_cov_1132.586580	ChrY	82.171	129	18	4	210	335	12081098	12081224	8.42e-23	106
NODE_2594_length_542_cov_140.453763	ChrY	82.172	488	81	5	28	512	14483101	14482617	1.24e-115	414
NODE_2594_length_542_cov_140.453763	ChrY	82.172	488	73	7	26	511	11963081	11962606	2.07e-113	407
NODE_3189_length_503_cov_87.251174	ChrY	82.173	359	59	4	109	465	10008701	10008346	2.59e-82	303
NODE_1975_length_595_cov_72.808880	ChrY	82.173	359	56	8	34	388	186456	186810	1.11e-81	302
NODE_1975_length_595_cov_72.808880	ChrY	82.173	359	56	8	34	388	3847641	3847995	1.11e-81	302
NODE_1975_length_595_cov_72.808880	ChrY	82.173	359	55	9	34	388	3990022	3990375	3.98e-81	300
NODE_3059_length_511_cov_105.059908	ChrY	82.174	230	39	2	78	306	4368304	4368532	4.59e-50	196
NODE_3059_length_511_cov_105.059908	ChrY	82.174	230	35	5	83	309	1349259	1349033	5.94e-49	193
NODE_3059_length_511_cov_105.059908	ChrY	82.174	230	36	4	82	309	9240346	9240120	5.94e-49	193
NODE_2540_length_545_cov_237.228632	ChrY	82.178	505	81	9	19	518	3372863	3372363	5.75e-119	425
NODE_2160_length_576_cov_36.657315	ChrY	82.178	303	49	5	93	392	5165562	5165862	8.45e-68	255
NODE_2392_length_555_cov_703.305439	ChrY	82.178	202	27	8	193	388	9216833	9216635	1.41e-40	165
NODE_3108_length_508_cov_131.143852	ChrY	82.178	202	17	11	294	478	5117902	5117703	7.74e-38	156
NODE_1453_length_662_cov_34.774359	ChrY	82.182	275	41	4	299	573	13748575	13748309	5.92e-60	230
NODE_2513_length_547_cov_138.680851	ChrY	82.182	275	32	9	42	302	14323538	14323267	2.93e-57	220
NODE_3204_length_502_cov_399.195294	ChrY	82.183	449	77	3	28	474	4089811	4089364	3.22e-106	383
NODE_3189_length_503_cov_87.251174	ChrY	82.184	174	28	3	215	388	1656538	1656708	4.61e-35	147
NODE_3059_length_511_cov_105.059908	ChrY	82.184	174	28	2	311	482	9581080	9580908	4.69e-35	147
NODE_2715_length_534_cov_61.164114	ChrY	82.184	174	27	3	342	511	4168624	4168451	4.91e-35	147
NODE_2715_length_534_cov_61.164114	ChrY	82.184	174	27	3	342	511	10865541	10865714	4.91e-35	147
NODE_2715_length_534_cov_61.164114	ChrY	82.184	174	27	4	342	511	12731428	12731601	4.91e-35	147
NODE_2715_length_534_cov_61.164114	ChrY	82.184	174	27	3	342	511	15193973	15194146	4.91e-35	147
NODE_3059_length_511_cov_105.059908	ChrY	82.184	174	25	4	311	482	15976288	15976119	1.69e-34	145
NODE_2958_length_518_cov_60.564626	ChrY	82.184	174	21	5	223	387	12635885	12636057	2.21e-33	141
NODE_1970_length_595_cov_489.270270	ChrY	82.187	567	74	15	29	574	5117758	5118318	4.8e-130	462
NODE_1789_length_618_cov_610.975970	ChrY	82.192	365	59	6	27	388	11351238	11351599	6.88e-84	309
NODE_2369_length_557_cov_260.158333	ChrY	82.192	365	54	10	171	532	7426014	7426370	2.88e-82	303
NODE_2369_length_557_cov_260.158333	ChrY	82.192	365	54	10	171	532	7459709	7459353	2.88e-82	303
NODE_2369_length_557_cov_260.158333	ChrY	82.192	365	54	8	171	533	11317271	11317626	2.88e-82	303
NODE_1789_length_618_cov_610.975970	ChrY	82.192	365	54	10	27	388	15090750	15091106	3.2e-82	303
NODE_1789_length_618_cov_610.975970	ChrY	82.192	365	36	13	30	391	3601351	3601013	3.22e-77	287
NODE_2594_length_542_cov_140.453763	ChrY	82.192	219	37	2	28	246	9508870	9509086	2.94e-47	187
NODE_2392_length_555_cov_703.305439	ChrY	82.192	219	35	4	179	393	13557747	13557529	1.08e-46	185
NODE_2392_length_555_cov_703.305439	ChrY	82.192	219	33	5	179	393	5049481	5049265	3.9e-46	183
NODE_2392_length_555_cov_703.305439	ChrY	82.192	219	33	5	179	393	5270777	5270561	3.9e-46	183
NODE_2392_length_555_cov_703.305439	ChrY	82.192	219	32	6	179	393	1252346	1252131	1.4e-45	182
NODE_2392_length_555_cov_703.305439	ChrY	82.192	219	32	6	179	392	10122868	10122652	1.4e-45	182
NODE_2392_length_555_cov_703.305439	ChrY	82.192	219	32	6	180	393	10391494	10391278	1.4e-45	182
NODE_3059_length_511_cov_105.059908	ChrY	82.192	146	24	1	305	448	10886276	10886131	2.2e-28	124
NODE_2860_length_525_cov_3.145089	ChrY	82.192	146	24	2	357	500	12718301	12718446	2.26e-28	124
NODE_2531_length_546_cov_16.997868	ChrY	82.192	146	17	7	298	438	13635415	13635556	3.94e-26	117
NODE_2160_length_576_cov_36.657315	ChrY	82.197	528	67	10	27	549	7435235	7435740	4.7e-120	429
NODE_2160_length_576_cov_36.657315	ChrY	82.197	528	65	12	27	549	9734423	9734926	1.69e-119	427
NODE_2160_length_576_cov_36.657315	ChrY	82.197	528	65	12	36	558	9995323	9994820	1.69e-119	427
[truncated: 16,602 more rows]
