# Supplementary material for: Isolation and Sequencing of the Y Chromosome in Mediterranean River Buffalo Using Laser Microdissection-Based NGS
Source: Genes (Basel). 2026 Jun 26;17(7):740. doi: 10.3390/genes17070740 (PMC13407696; doi:10.3390/genes17070740)
Supplement: Supplementary file 1 [file genes-17-00740-s001.zip › Supplementary_Table_S4_Contigs_vs_Genes.xlsx]

## Sheet: Contigs_vs_Y_Linked_Genes
Supplementary Table S4. BLAST alignment results of assembled contigs against Y-linked genes
Gene_name	Contig_ID	Percent identity (%)	Alignment length (bp)	Gene length (bp)	Contig length (bp)	Query start	Query end	Contig start	Contig end	E-value	Bit score
HELB	NODE_9494_length_323_cov_600.699187	98.958	192	192	323	1	192	69	260	1.39e-94	344
HSF-like	NODE_152963_length_96_cov_30.789474	93.421	76	1673	96	1330	1405	1	76	3.99e-24	113
	NODE_152918_length_96_cov_31.263158	93.421	76	1673	96	1330	1405	1	76	3.99e-24	113
	NODE_34674_length_147_cov_14.757143	93.023	129	1673	147	1278	1406	147	19	6.44e-47	189
	NODE_105289_length_102_cov_171.400000	92.208	77	1673	102	1329	1405	1	77	5.16e-23	110
	NODE_7723_length_354_cov_14.566787	91.358	243	1673	354	1	243	85	327	2.81e-90	333
	NODE_3989_length_463_cov_116.919689	90.281	391	1673	463	844	1232	421	36	5.63e-142	505
	NODE_20015_length_228_cov_2535.993377	89.617	183	1673	228	1223	1405	26	208	2.93e-60	233
	NODE_19232_length_233_cov_36.705128	89.071	183	1673	233	1223	1405	26	208	1.36e-58	228
	NODE_9095_length_329_cov_2637.634921	86.525	282	1673	329	1126	1406	299	19	4.74e-83	309
gamma-taxilin-like	NODE_13556_length_275_cov_128.878788	100	87	99230	275	18814	18900	189	275	7.89e-37	161
	NODE_11839_length_292_cov_1534.162791	99.592	245	99230	292	41912	42156	266	22	5.41e-123	448
	NODE_3114_length_508_cov_4.784223	99.559	454	99230	508	28612	29064	28	481	0	826
	NODE_66256_length_122_cov_16.777778	99.174	121	99230	122	19823	19943	2	122	4.62e-54	219
	NODE_66209_length_122_cov_17.688889	99.174	121	99230	122	19823	19943	2	122	4.62e-54	219
	NODE_63261_length_124_cov_17.574468	99.174	121	99230	124	19823	19943	4	124	4.62e-54	219
	NODE_8696_length_336_cov_2654.509653	98.947	285	99230	336	58087	58371	28	312	6.8e-142	510
	NODE_17664_length_243_cov_25.174699	98.734	158	99230	243	48414	48571	217	60	5.81e-73	281
	NODE_11662_length_294_cov_641.364055	98.667	75	99230	294	18814	18888	192	266	1.72e-28	134
	NODE_40735_length_141_cov_17.000000	98.582	141	99230	141	19797	19936	141	1	5.89e-63	248
	NODE_23499_length_155_cov_30.641026	98.551	138	99230	155	19813	19949	1	138	2.74e-61	243
	NODE_50191_length_133_cov_20.678571	98.496	133	99230	133	19810	19941	1	133	1.65e-58	233
	NODE_49939_length_133_cov_37.535714	98.496	133	99230	133	19812	19943	133	1	1.65e-58	233
	NODE_47862_length_135_cov_5.258621	98.485	132	99230	135	19819	19949	135	4	5.93e-58	231
	NODE_50821_length_132_cov_135.709091	98.45	129	99230	132	19825	19953	132	4	7.67e-57	228
	NODE_55545_length_129_cov_26.653846	98.45	129	99230	129	19816	19943	1	129	2.76e-56	226
	NODE_55400_length_129_cov_34.384615	98.45	129	99230	129	19816	19943	1	129	2.76e-56	226
	NODE_43827_length_138_cov_26.344262	98.413	126	99230	138	19824	19949	1	126	3.57e-55	222
	NODE_34172_length_147_cov_73.928571	98.413	126	99230	147	24280	24405	126	1	3.57e-55	222
	NODE_60430_length_126_cov_9.755102	98.413	126	99230	126	19819	19943	126	1	1.28e-54	220
	NODE_60125_length_126_cov_19.877551	98.413	126	99230	126	19798	19922	1	126	1.28e-54	220
	NODE_60085_length_126_cov_21.285714	98.413	126	99230	126	19798	19922	126	1	1.28e-54	220
	NODE_26331_length_153_cov_162.421053	98.026	152	99230	153	41350	41501	1	152	5.85e-68	265
	NODE_26331_length_153_cov_162.421053	98.026	152	99230	153	19767	19917	152	1	2.1e-67	263
	NODE_27658_length_152_cov_3266.253333	97.973	148	99230	152	72476	72623	5	152	9.79e-66	257
	NODE_27510_length_153_cov_16.960526	97.973	148	99230	153	19795	19941	148	1	3.52e-65	255
	NODE_17457_length_244_cov_984.365269	97.917	48	99230	244	44293	44340	115	162	1.76e-13	84.2
	NODE_28452_length_152_cov_53.773333	97.902	143	99230	152	19795	19936	143	1	2.12e-62	246
	NODE_40735_length_141_cov_17.000000	97.872	141	99230	141	45066	45206	141	1	7.62e-62	244
	NODE_40777_length_141_cov_15.265625	97.872	141	99230	141	19796	19935	1	141	2.74e-61	243
	NODE_23499_length_155_cov_30.641026	97.826	138	99230	155	45082	45219	1	138	3.54e-60	239
	NODE_44138_length_138_cov_13.524590	97.826	138	99230	138	19807	19943	1	138	1.27e-59	237
	NODE_45353_length_137_cov_13.800000	97.81	137	99230	137	19808	19943	1	137	4.59e-59	235
	NODE_46625_length_136_cov_13.440678	97.794	136	99230	136	19765	19899	136	1	1.65e-58	233
	NODE_29280_length_151_cov_166.837838	97.778	135	99230	151	19816	19949	1	135	5.93e-58	231
	NODE_50191_length_133_cov_20.678571	97.744	133	99230	133	45079	45211	1	133	2.13e-57	230
	NODE_49939_length_133_cov_37.535714	97.744	133	99230	133	45081	45213	133	1	2.13e-57	230
	NODE_42823_length_139_cov_20.741935	97.744	133	99230	139	45047	45179	139	7	2.13e-57	230
	NODE_49285_length_133_cov_809.107143	97.744	133	99230	133	19810	19941	1	133	7.67e-57	228
	NODE_39586_length_142_cov_20.215385	97.744	133	99230	142	19818	19949	1	132	7.67e-57	228
	NODE_47862_length_135_cov_5.258621	97.727	132	99230	135	45088	45219	135	4	7.67e-57	228
	NODE_48903_length_134_cov_19.877193	97.727	132	99230	134	19819	19949	1	132	2.76e-56	226
	NODE_53927_length_130_cov_46.811321	97.692	130	99230	130	19804	19932	1	130	3.57e-55	222
	NODE_32624_length_149_cov_14.361111	97.692	130	99230	149	19748	19876	130	1	3.57e-55	222
	NODE_55545_length_129_cov_26.653846	97.674	129	99230	129	45085	45213	1	129	3.57e-55	222
	NODE_55400_length_129_cov_34.384615	97.674	129	99230	129	45085	45213	1	129	3.57e-55	222
	NODE_56836_length_128_cov_33.490196	97.656	128	99230	128	19815	19941	128	1	4.62e-54	219
	NODE_57472_length_127_cov_1949.980000	97.638	127	99230	127	41375	41501	1	127	4.62e-54	219
	NODE_58857_length_127_cov_13.140000	97.638	127	99230	127	19807	19932	1	127	1.66e-53	217
	NODE_60430_length_126_cov_9.755102	97.619	126	99230	126	45088	45213	126	1	1.66e-53	217
	NODE_60125_length_126_cov_19.877551	97.619	126	99230	126	45067	45192	1	126	1.66e-53	217
	NODE_60085_length_126_cov_21.285714	97.619	126	99230	126	45067	45192	126	1	1.66e-53	217
	NODE_21550_length_170_cov_7846.526882	97.605	167	99230	170	19748	19913	167	1	4.49e-74	285
	NODE_63261_length_124_cov_17.574468	97.581	124	99230	124	45090	45213	1	124	2.15e-52	213
	NODE_16662_length_250_cov_81.254335	97.561	205	99230	250	51797	52001	22	226	4.36e-94	351
	NODE_60125_length_126_cov_19.877551	97.561	123	99230	126	41348	41470	123	1	7.73e-52	211
	NODE_60085_length_126_cov_21.285714	97.561	123	99230	126	41348	41470	4	126	7.73e-52	211
	NODE_66256_length_122_cov_16.777778	97.541	122	99230	122	45092	45213	1	122	2.78e-51	209
	NODE_66209_length_122_cov_17.688889	97.541	122	99230	122	45092	45213	1	122	2.78e-51	209
	NODE_4791_length_430_cov_13.011331	97.509	281	99230	430	76879	77159	146	426	5.33e-133	481
	NODE_32624_length_149_cov_14.361111	97.414	116	99230	149	45031	45146	116	1	6.02e-48	198
	NODE_27412_length_153_cov_21.921053	97.386	153	99230	153	19794	19945	153	1	2.72e-66	259
	NODE_25595_length_154_cov_32.246753	97.368	152	99230	154	19799	19949	1	152	9.79e-66	257
	NODE_30196_length_151_cov_18.486486	97.351	151	99230	151	19796	19945	1	151	3.52e-65	255
	NODE_29959_length_151_cov_34.527027	97.333	150	99230	151	19795	19943	2	151	1.27e-64	254
	NODE_29733_length_151_cov_63.418919	97.333	150	99230	151	19795	19943	150	1	1.27e-64	254
	NODE_27678_length_152_cov_1061.680000	97.333	150	99230	152	19795	19943	150	1	1.27e-64	254
	NODE_27573_length_153_cov_14.618421	97.333	150	99230	153	19795	19943	150	1	1.27e-64	254
	NODE_27322_length_153_cov_28.078947	97.333	150	99230	153	19795	19943	4	153	1.27e-64	254
	NODE_24854_length_154_cov_89.000000	97.333	150	99230	154	19795	19943	5	154	1.27e-64	254
	NODE_32400_length_149_cov_25.041667	97.315	149	99230	149	19797	19944	149	1	4.55e-64	252
	NODE_32219_length_149_cov_42.902778	97.315	149	99230	149	19797	19944	1	149	4.55e-64	252
	NODE_31966_length_149_cov_108.819444	97.315	149	99230	149	19796	19943	1	149	4.55e-64	252
	NODE_31892_length_149_cov_134.972222	97.315	149	99230	149	19796	19943	1	149	4.55e-64	252
	NODE_25744_length_154_cov_25.974026	97.315	149	99230	154	19795	19942	6	154	4.55e-64	252
	NODE_27510_length_153_cov_16.960526	97.297	148	99230	153	45064	45211	148	1	4.55e-64	252
	NODE_33390_length_148_cov_26.915493	97.297	148	99230	148	19797	19943	148	1	1.64e-63	250
	NODE_34618_length_147_cov_17.542857	97.279	147	99230	147	19798	19943	147	1	5.89e-63	248
	NODE_34186_length_147_cov_69.314286	97.279	147	99230	147	19798	19943	147	1	5.89e-63	248
	NODE_28459_length_152_cov_52.786667	97.279	147	99230	152	19795	19940	147	1	5.89e-63	248
	NODE_35725_length_146_cov_6.347826	97.26	146	99230	146	19798	19942	146	1	2.12e-62	246
	NODE_35431_length_146_cov_28.579710	97.26	146	99230	146	19799	19943	146	1	2.12e-62	246
	NODE_29497_length_151_cov_102.445946	97.26	146	99230	151	19795	19939	146	1	2.12e-62	246
	NODE_36352_length_145_cov_34.676471	97.241	145	99230	145	19800	19943	145	1	7.62e-62	244
	NODE_36205_length_145_cov_59.455882	97.241	145	99230	145	19800	19943	1	145	7.62e-62	244
	NODE_37184_length_144_cov_55.701493	97.222	144	99230	144	19801	19943	144	1	2.74e-61	243
	NODE_28452_length_152_cov_53.773333	97.203	143	99230	152	45064	45206	143	1	2.74e-61	243
	NODE_38459_length_143_cov_24.454545	97.203	143	99230	143	19802	19943	1	143	9.86e-61	241
	NODE_23939_length_155_cov_17.525641	97.203	143	99230	155	19808	19949	3	145	9.86e-61	241
	NODE_39279_length_142_cov_55.461538	97.183	142	99230	142	19803	19943	142	1	3.54e-60	239
	NODE_38781_length_143_cov_7.939394	97.183	142	99230	143	19810	19950	143	2	3.54e-60	239
	NODE_40777_length_141_cov_15.265625	97.163	141	99230	141	45065	45205	1	141	3.54e-60	239
	NODE_40849_length_141_cov_13.406250	97.163	141	99230	141	19806	19945	1	141	1.27e-59	237
	NODE_40825_length_141_cov_13.921875	97.163	141	99230	141	19810	19949	141	2	1.27e-59	237
	NODE_35129_length_146_cov_87.449275	97.163	141	99230	146	19795	19934	141	1	1.27e-59	237
	NODE_41410_length_140_cov_50.634921	97.143	140	99230	140	19805	19943	1	140	4.59e-59	235
	NODE_42410_length_139_cov_83.758065	97.122	139	99230	139	19806	19943	139	1	1.65e-58	233
	NODE_42295_length_139_cov_137.612903	97.122	139	99230	139	19806	19943	1	139	1.65e-58	233
	NODE_44138_length_138_cov_13.524590	97.101	138	99230	138	45076	45213	1	138	1.65e-58	233
	NODE_34670_length_147_cov_14.900000	97.101	138	99230	147	24344	24481	1	138	1.65e-58	233
	NODE_44067_length_138_cov_15.606557	97.101	138	99230	138	19807	19943	138	1	5.93e-58	231
	NODE_44035_length_138_cov_16.770492	97.101	138	99230	138	19807	19943	1	138	5.93e-58	231
	NODE_43578_length_138_cov_53.540984	97.101	138	99230	138	19809	19945	138	1	5.93e-58	231
	NODE_45353_length_137_cov_13.800000	97.08	137	99230	137	45077	45213	1	137	5.93e-58	231
	NODE_45236_length_137_cov_16.916667	97.08	137	99230	137	41383	41519	137	1	5.93e-58	231
	NODE_45133_length_137_cov_20.600000	97.08	137	99230	137	19808	19943	137	1	2.13e-57	230
	NODE_44978_length_137_cov_29.033333	97.08	137	99230	137	19808	19943	137	1	2.13e-57	230
	NODE_46625_length_136_cov_13.440678	97.059	136	99230	136	41368	41503	1	136	2.13e-57	230
	NODE_46625_length_136_cov_13.440678	97.059	136	99230	136	45034	45169	136	1	2.13e-57	230
	NODE_46654_length_136_cov_10.966102	97.059	136	99230	136	19797	19931	1	136	7.67e-57	228
	NODE_46549_length_136_cov_15.101695	97.059	136	99230	136	19810	19944	136	1	7.67e-57	228
	NODE_45882_length_136_cov_70.355932	97.059	136	99230	136	19809	19943	1	136	7.67e-57	228
	NODE_40533_length_141_cov_29.406250	97.059	136	99230	141	19795	19929	136	1	7.67e-57	228
	NODE_29280_length_151_cov_166.837838	97.037	135	99230	151	45085	45219	1	135	7.67e-57	228
	NODE_47702_length_135_cov_16.672414	97.037	135	99230	135	19810	19943	1	135	2.76e-56	226
	NODE_47292_length_135_cov_45.810345	97.037	135	99230	135	19810	19943	1	135	2.76e-56	226
	NODE_46500_length_136_cov_16.491525	97.037	135	99230	136	19816	19949	1	135	2.76e-56	226
	NODE_41259_length_140_cov_94.968254	97.037	135	99230	140	19795	19928	6	140	2.76e-56	226
	NODE_48347_length_134_cov_76.684211	97.015	134	99230	134	19811	19943	1	134	9.93e-56	224
	NODE_49285_length_133_cov_809.107143	96.992	133	99230	133	45079	45211	1	133	9.93e-56	224
	NODE_39586_length_142_cov_20.215385	96.992	133	99230	142	45087	45219	1	132	3.57e-55	222
	NODE_49852_length_133_cov_46.232143	96.992	133	99230	133	19812	19943	133	1	3.57e-55	222
	NODE_49809_length_133_cov_53.000000	96.992	133	99230	133	19812	19943	1	133	3.57e-55	222
	NODE_48903_length_134_cov_19.877193	96.97	132	99230	134	45088	45219	1	132	3.57e-55	222
	NODE_51423_length_132_cov_27.781818	96.97	132	99230	132	19813	19943	1	132	1.28e-54	220
	NODE_44826_length_137_cov_44.250000	96.97	132	99230	137	19795	19925	132	1	1.28e-54	220
	NODE_41633_length_140_cov_26.380952	96.97	132	99230	140	19819	19949	1	132	1.28e-54	220
	NODE_32624_length_149_cov_14.361111	96.947	131	99230	149	41391	41521	1	131	1.28e-54	220
	NODE_50270_length_133_cov_18.321429	96.947	131	99230	133	19823	19953	131	1	1.28e-54	220
	NODE_52351_length_131_cov_82.611111	96.947	131	99230	131	19814	19943	1	131	4.62e-54	219
	NODE_45523_length_136_cov_552.694915	96.947	131	99230	136	19795	19924	6	136	4.62e-54	219
	NODE_53927_length_130_cov_46.811321	96.923	130	99230	130	45073	45202	1	130	4.62e-54	219
	NODE_43704_length_138_cov_37.655738	96.923	130	99230	138	45049	45178	9	138	4.62e-54	219
	NODE_54486_length_130_cov_15.471698	96.923	130	99230	130	19815	19943	1	130	1.66e-53	217
	NODE_53868_length_130_cov_53.396226	96.923	130	99230	130	19816	19944	1	130	1.66e-53	217
	NODE_53703_length_130_cov_90.716981	96.923	130	99230	130	19815	19943	1	130	1.66e-53	217
	NODE_53284_length_131_cov_4.407407	96.899	129	99230	131	45043	45171	3	131	1.66e-53	217
	NODE_53146_length_131_cov_14.888889	96.899	129	99230	131	41373	41501	1	129	1.66e-53	217
	NODE_34172_length_147_cov_73.928571	96.875	128	99230	147	41394	41521	1	128	5.97e-53	215
	NODE_34172_length_147_cov_73.928571	96.875	128	99230	147	68707	68834	1	128	5.97e-53	215
	NODE_56836_length_128_cov_33.490196	96.875	128	99230	128	45084	45211	128	1	5.97e-53	215
	NODE_53284_length_131_cov_4.407407	96.875	128	99230	131	24303	24430	1	128	5.97e-53	215
	NODE_57472_length_127_cov_1949.980000	96.85	127	99230	127	45036	45162	127	1	2.15e-52	213
	NODE_57472_length_127_cov_1949.980000	96.85	127	99230	127	19767	19892	127	1	7.73e-52	211
	NODE_58857_length_127_cov_13.140000	96.85	127	99230	127	45076	45202	1	127	2.15e-52	213
	NODE_22087_length_158_cov_10181.148148	96.835	158	99230	158	19767	19923	1	158	2.1e-67	263
	NODE_21859_length_163_cov_890.337209	96.835	158	99230	163	19798	19954	1	158	2.1e-67	263
	NODE_43827_length_138_cov_26.344262	96.825	126	99230	138	45094	45219	1	126	7.73e-52	211
	NODE_22087_length_158_cov_10181.148148	96.753	154	99230	158	41348	41501	154	1	9.79e-66	257
	NODE_21550_length_170_cov_7846.526882	96.732	153	99230	170	45031	45183	153	1	3.52e-65	255
	NODE_27412_length_153_cov_21.921053	96.732	153	99230	153	45063	45215	153	1	3.52e-65	255
	NODE_66209_length_122_cov_17.688889	96.721	122	99230	122	24354	24475	1	122	1.29e-49	204
	NODE_26331_length_153_cov_162.421053	96.711	152	99230	153	45036	45187	152	1	1.27e-64	254
	NODE_25595_length_154_cov_32.246753	96.711	152	99230	154	45068	45219	1	152	1.27e-64	254
	NODE_30196_length_151_cov_18.486486	96.689	151	99230	151	45065	45215	1	151	4.55e-64	252
	NODE_29959_length_151_cov_34.527027	96.667	150	99230	151	45064	45213	2	151	1.64e-63	250
	NODE_29733_length_151_cov_63.418919	96.667	150	99230	151	45064	45213	150	1	1.64e-63	250
	NODE_27678_length_152_cov_1061.680000	96.667	150	99230	152	45064	45213	150	1	1.64e-63	250
	NODE_27573_length_153_cov_14.618421	96.667	150	99230	153	45064	45213	150	1	1.64e-63	250
	NODE_27322_length_153_cov_28.078947	96.667	150	99230	153	45064	45213	4	153	1.64e-63	250
	NODE_24854_length_154_cov_89.000000	96.667	150	99230	154	45064	45213	5	154	1.64e-63	250
	NODE_32400_length_149_cov_25.041667	96.644	149	99230	149	45066	45214	149	1	5.89e-63	248
	NODE_32219_length_149_cov_42.902778	96.644	149	99230	149	45066	45214	1	149	5.89e-63	248
	NODE_31966_length_149_cov_108.819444	96.644	149	99230	149	45065	45213	1	149	5.89e-63	248
	NODE_31892_length_149_cov_134.972222	96.644	149	99230	149	45065	45213	1	149	5.89e-63	248
	NODE_25744_length_154_cov_25.974026	96.644	149	99230	154	45064	45212	6	154	5.89e-63	248
	NODE_33390_length_148_cov_26.915493	96.622	148	99230	148	45066	45213	148	1	2.12e-62	246
	NODE_21473_length_172_cov_1403.747368	96.622	148	99230	172	45077	45224	3	150	2.12e-62	246
	NODE_21473_length_172_cov_1403.747368	96.622	148	99230	172	19808	19954	3	150	7.62e-62	244
	NODE_34618_length_147_cov_17.542857	96.599	147	99230	147	45067	45213	147	1	7.62e-62	244
	NODE_34186_length_147_cov_69.314286	96.599	147	99230	147	45067	45213	147	1	7.62e-62	244
	NODE_28459_length_152_cov_52.786667	96.599	147	99230	152	45064	45210	147	1	7.62e-62	244
	NODE_30212_length_151_cov_17.689189	96.599	147	99230	151	19810	19955	1	147	2.74e-61	243
	NODE_35725_length_146_cov_6.347826	96.575	146	99230	146	45067	45212	146	1	2.74e-61	243
	NODE_35431_length_146_cov_28.579710	96.575	146	99230	146	45068	45213	146	1	2.74e-61	243
	NODE_29497_length_151_cov_102.445946	96.575	146	99230	151	45064	45209	146	1	2.74e-61	243
	NODE_36352_length_145_cov_34.676471	96.552	145	99230	145	45069	45213	145	1	9.86e-61	241
	NODE_36205_length_145_cov_59.455882	96.552	145	99230	145	45069	45213	1	145	9.86e-61	241
	NODE_37184_length_144_cov_55.701493	96.528	144	99230	144	45070	45213	144	1	3.54e-60	239
	NODE_38459_length_143_cov_24.454545	96.503	143	99230	143	45071	45213	1	143	1.27e-59	237
	NODE_23939_length_155_cov_17.525641	96.503	143	99230	155	24339	24481	3	145	1.27e-59	237
	NODE_23939_length_155_cov_17.525641	96.503	143	99230	155	45077	45219	3	145	1.27e-59	237
	NODE_39279_length_142_cov_55.461538	96.479	142	99230	142	45072	45213	142	1	4.59e-59	235
	NODE_38781_length_143_cov_7.939394	96.479	142	99230	143	45079	45220	143	2	4.59e-59	235
	NODE_40735_length_141_cov_17.000000	96.454	141	99230	141	41331	41471	1	141	1.65e-58	233
	NODE_40849_length_141_cov_13.406250	96.454	141	99230	141	45075	45215	1	141	1.65e-58	233
	NODE_40825_length_141_cov_13.921875	96.454	141	99230	141	45079	45219	141	2	5.93e-58	231
	NODE_35129_length_146_cov_87.449275	96.454	141	99230	146	45064	45204	141	1	1.65e-58	233
	NODE_40840_length_141_cov_13.593750	96.454	141	99230	141	41350	41490	1	141	1.65e-58	233
	NODE_40840_length_141_cov_13.593750	96.454	141	99230	141	19778	19917	141	1	5.93e-58	231
	NODE_21550_length_170_cov_7846.526882	96.429	168	99230	170	41354	41521	1	168	7.51e-72	278
	NODE_41410_length_140_cov_50.634921	96.429	140	99230	140	45074	45213	1	140	5.93e-58	231
	NODE_39668_length_142_cov_16.569231	96.429	140	99230	142	41373	41512	140	1	5.93e-58	231
	NODE_41948_length_140_cov_13.444444	96.429	140	99230	140	19783	19921	1	140	2.13e-57	230
	NODE_42410_length_139_cov_83.758065	96.403	139	99230	139	45075	45213	139	1	2.13e-57	230
	NODE_42295_length_139_cov_137.612903	96.403	139	99230	139	45075	45213	1	139	2.13e-57	230
	NODE_42823_length_139_cov_20.741935	96.403	139	99230	139	19778	19915	139	1	7.67e-57	228
	NODE_23499_length_155_cov_30.641026	96.377	138	99230	155	24344	24481	1	138	7.67e-57	228
	NODE_23499_length_155_cov_30.641026	96.377	138	99230	155	41318	41455	138	1	7.67e-57	228
	NODE_44067_length_138_cov_15.606557	96.377	138	99230	138	45076	45213	138	1	7.67e-57	228
	NODE_44035_length_138_cov_16.770492	96.377	138	99230	138	45076	45213	1	138	7.67e-57	228
	NODE_43578_length_138_cov_53.540984	96.377	138	99230	138	45078	45215	138	1	7.67e-57	228
	NODE_41948_length_140_cov_13.444444	96.377	138	99230	140	41348	41485	138	1	7.67e-57	228
	NODE_45236_length_137_cov_16.916667	96.35	137	99230	137	19749	19884	1	137	9.93e-56	224
	NODE_45133_length_137_cov_20.600000	96.35	137	99230	137	45077	45213	137	1	2.76e-56	226
	NODE_44978_length_137_cov_29.033333	96.35	137	99230	137	45077	45213	137	1	2.76e-56	226
	NODE_19510_length_231_cov_488.493506	96.347	219	99230	231	19736	19953	228	10	2.61e-96	359
	NODE_46654_length_136_cov_10.966102	96.324	136	99230	136	45066	45201	1	136	9.93e-56	224
	NODE_46549_length_136_cov_15.101695	96.324	136	99230	136	45079	45214	136	1	9.93e-56	224
	NODE_45882_length_136_cov_70.355932	96.324	136	99230	136	45078	45213	1	136	9.93e-56	224
	NODE_40533_length_141_cov_29.406250	96.324	136	99230	141	45064	45199	136	1	9.93e-56	224
	NODE_47702_length_135_cov_16.672414	96.296	135	99230	135	45079	45213	1	135	3.57e-55	222
	NODE_47292_length_135_cov_45.810345	96.296	135	99230	135	45079	45213	1	135	3.57e-55	222
	NODE_46500_length_136_cov_16.491525	96.296	135	99230	136	45085	45219	1	135	3.57e-55	222
	NODE_41259_length_140_cov_94.968254	96.296	135	99230	140	45064	45198	6	140	3.57e-55	222
	NODE_47656_length_135_cov_18.275862	96.296	135	99230	135	45073	45207	135	1	3.57e-55	222
	NODE_42489_length_139_cov_60.435484	96.296	135	99230	139	19816	19949	3	137	1.28e-54	220
	NODE_41669_length_140_cov_24.047619	96.296	135	99230	140	19816	19949	1	135	1.28e-54	220
	NODE_33633_length_148_cov_14.901408	96.296	135	99230	148	19816	19949	1	135	1.28e-54	220
	NODE_30278_length_151_cov_14.891892	96.296	135	99230	151	19816	19949	1	135	1.28e-54	220
	NODE_48347_length_134_cov_76.684211	96.269	134	99230	134	45080	45213	1	134	1.28e-54	220
	NODE_48725_length_134_cov_29.298246	96.269	134	99230	134	41376	41509	134	1	1.28e-54	220
	NODE_50191_length_133_cov_20.678571	96.241	133	99230	133	24341	24473	1	133	4.62e-54	219
	NODE_50191_length_133_cov_20.678571	96.241	133	99230	133	41326	41458	133	1	4.62e-54	219
	NODE_49939_length_133_cov_37.535714	96.241	133	99230	133	41324	41456	1	133	4.62e-54	219
	NODE_49939_length_133_cov_37.535714	96.241	133	99230	133	24343	24475	133	1	4.62e-54	219
	NODE_49852_length_133_cov_46.232143	96.241	133	99230	133	45081	45213	133	1	4.62e-54	219
	NODE_49809_length_133_cov_53.000000	96.241	133	99230	133	45081	45213	1	133	4.62e-54	219
	NODE_47862_length_135_cov_5.258621	96.212	132	99230	135	41318	41449	4	135	1.66e-53	217
	NODE_47862_length_135_cov_5.258621	96.212	132	99230	135	24350	24481	135	4	1.66e-53	217
	NODE_50821_length_132_cov_135.709091	96.212	132	99230	132	45095	45226	132	1	1.66e-53	217
	NODE_51423_length_132_cov_27.781818	96.212	132	99230	132	45082	45213	1	132	1.66e-53	217
	NODE_44826_length_137_cov_44.250000	96.212	132	99230	137	45064	45195	132	1	1.66e-53	217
	NODE_41633_length_140_cov_26.380952	96.212	132	99230	140	24350	24481	1	132	1.66e-53	217
	NODE_41633_length_140_cov_26.380952	96.212	132	99230	140	45088	45219	1	132	1.66e-53	217
	NODE_21859_length_163_cov_890.337209	96.203	158	99230	163	45067	45224	1	158	2.72e-66	259
	NODE_52351_length_131_cov_82.611111	96.183	131	99230	131	45083	45213	1	131	5.97e-53	215
	NODE_45523_length_136_cov_552.694915	96.183	131	99230	136	45064	45194	6	136	5.97e-53	215
	NODE_53284_length_131_cov_4.407407	96.183	131	99230	131	41366	41496	131	1	5.97e-53	215
	NODE_53284_length_131_cov_4.407407	96.183	131	99230	131	19772	19901	1	131	2.15e-52	213
	NODE_43704_length_138_cov_37.655738	96.154	130	99230	138	41359	41488	138	9	2.15e-52	213
	NODE_43704_length_138_cov_37.655738	96.154	130	99230	138	19780	19908	9	138	7.73e-52	211
	NODE_54486_length_130_cov_15.471698	96.154	130	99230	130	45084	45213	1	130	2.15e-52	213
	NODE_53868_length_130_cov_53.396226	96.154	130	99230	130	45085	45214	1	130	2.15e-52	213
	NODE_53703_length_130_cov_90.716981	96.154	130	99230	130	45084	45213	1	130	2.15e-52	213
	NODE_55545_length_129_cov_26.653846	96.124	129	99230	129	24347	24475	1	129	7.73e-52	211
	NODE_55545_length_129_cov_26.653846	96.124	129	99230	129	41324	41452	129	1	7.73e-52	211
	NODE_55400_length_129_cov_34.384615	96.124	129	99230	129	24347	24475	1	129	7.73e-52	211
	NODE_55400_length_129_cov_34.384615	96.124	129	99230	129	41324	41452	129	1	7.73e-52	211
	NODE_32624_length_149_cov_14.361111	96.124	129	99230	149	24280	24408	129	1	7.73e-52	211
	NODE_19353_length_232_cov_469.625806	96.111	180	99230	232	77567	77746	206	27	7.46e-77	294
	NODE_53284_length_131_cov_4.407407	96.094	128	99230	131	68682	68809	128	1	2.78e-51	209
	NODE_27537_length_153_cov_15.960526	96.078	153	99230	153	19767	19918	1	153	5.89e-63	248
	NODE_27120_length_153_cov_43.644737	96.078	153	99230	153	19781	19932	153	1	5.89e-63	248
	NODE_34172_length_147_cov_73.928571	96.063	127	99230	147	19748	19873	127	1	3.6e-50	206
	NODE_20222_length_220_cov_1120.293706	96.059	203	99230	220	19748	19949	205	3	2.04e-87	329
	NODE_53927_length_130_cov_46.811321	96.032	126	99230	130	24339	24464	5	130	3.6e-50	206
	NODE_60430_length_126_cov_9.755102	96.032	126	99230	126	41324	41449	1	126	3.6e-50	206
	NODE_60430_length_126_cov_9.755102	96.032	126	99230	126	24350	24475	126	1	3.6e-50	206
	NODE_60125_length_126_cov_19.877551	96.032	126	99230	126	37740	37865	1	126	3.6e-50	206
	NODE_45523_length_136_cov_552.694915	96	125	99230	136	41348	41472	131	7	1.29e-49	204
	NODE_32554_length_149_cov_16.944444	95.973	149	99230	149	19771	19918	1	149	9.86e-61	241
	NODE_45236_length_137_cov_16.916667	95.968	124	99230	137	45031	45154	14	137	4.65e-49	202
	NODE_63261_length_124_cov_17.574468	95.968	124	99230	124	24352	24475	1	124	4.65e-49	202
	NODE_63261_length_124_cov_17.574468	95.968	124	99230	124	41324	41447	124	1	4.65e-49	202
	NODE_30212_length_151_cov_17.689189	95.946	148	99230	151	45079	45226	1	148	9.86e-61	241
	NODE_27510_length_153_cov_16.960526	95.918	147	99230	153	41326	41472	1	147	3.54e-60	239
	NODE_66256_length_122_cov_16.777778	95.902	122	99230	122	24354	24475	1	122	6.02e-48	198
	NODE_66256_length_122_cov_16.777778	95.902	122	99230	122	41324	41445	122	1	6.02e-48	198
	NODE_66209_length_122_cov_17.688889	95.902	122	99230	122	37765	37886	1	122	6.02e-48	198
	NODE_66209_length_122_cov_17.688889	95.902	122	99230	122	41324	41445	122	1	6.02e-48	198
	NODE_32669_length_149_cov_11.194444	95.89	146	99230	149	24285	24430	149	4	1.27e-59	237
	NODE_24344_length_155_cov_5.743590	95.89	146	99230	155	19748	19892	10	155	4.59e-59	235
	NODE_33077_length_148_cov_85.408451	95.862	145	99230	148	24286	24430	1	145	4.59e-59	235
	NODE_20895_length_195_cov_296.983051	95.833	168	99230	195	19783	19949	195	28	1.26e-69	270
	NODE_21550_length_170_cov_7846.526882	95.783	166	99230	170	24280	24445	166	1	4.52e-69	268
	NODE_28452_length_152_cov_53.773333	95.775	142	99230	152	41331	41472	1	142	2.13e-57	230
	NODE_39668_length_142_cov_16.569231	95.775	142	99230	142	19756	19896	1	142	7.67e-57	228
	NODE_40735_length_141_cov_17.000000	95.745	141	99230	141	24328	24468	141	1	7.67e-57	228
	NODE_40777_length_141_cov_15.265625	95.745	141	99230	141	41332	41472	141	1	7.67e-57	228
	NODE_40840_length_141_cov_13.593750	95.745	141	99230	141	45047	45187	141	1	7.67e-57	228
	NODE_41948_length_140_cov_13.444444	95.714	140	99230	140	45052	45191	1	140	2.76e-56	226
	NODE_41682_length_140_cov_23.650794	95.714	140	99230	140	19780	19918	1	140	9.93e-56	224
	NODE_42358_length_139_cov_104.887097	95.683	139	99230	139	19781	19918	1	139	3.57e-55	222
	NODE_37633_length_144_cov_14.552239	95.683	139	99230	144	19816	19953	144	6	3.57e-55	222
	NODE_32586_length_149_cov_15.611111	95.683	139	99230	149	19816	19953	1	139	3.57e-55	222
	NODE_8521_length_339_cov_1380.599237	95.681	301	99230	339	76862	77162	311	11	4.12e-134	484
	NODE_44138_length_138_cov_13.524590	95.652	138	99230	138	24338	24475	1	138	3.57e-55	222
	NODE_44138_length_138_cov_13.524590	95.652	138	99230	138	41324	41461	138	1	3.57e-55	222
	NODE_42926_length_139_cov_16.677419	95.652	138	99230	139	19816	19952	139	2	1.28e-54	220
	NODE_42886_length_139_cov_18.403226	95.652	138	99230	139	19816	19952	139	2	1.28e-54	220
	NODE_41070_length_140_cov_265.285714	95.652	138	99230	140	19814	19950	140	3	1.28e-54	220
	NODE_38684_length_143_cov_15.181818	95.652	138	99230	143	19797	19933	138	1	1.28e-54	220
	NODE_45353_length_137_cov_13.800000	95.62	137	99230	137	24339	24475	1	137	1.28e-54	220
	NODE_45353_length_137_cov_13.800000	95.62	137	99230	137	41324	41460	137	1	1.28e-54	220
	NODE_44116_length_138_cov_14.032787	95.62	137	99230	138	45043	45179	2	138	1.28e-54	220
	NODE_39668_length_142_cov_16.569231	95.588	136	99230	142	45031	45166	7	142	4.62e-54	219
	NODE_46462_length_136_cov_17.915254	95.588	136	99230	136	41366	41501	1	136	4.62e-54	219
	NODE_46462_length_136_cov_17.915254	95.588	136	99230	136	45036	45171	136	1	4.62e-54	219
	NODE_46462_length_136_cov_17.915254	95.588	136	99230	136	19767	19901	136	1	1.66e-53	217
	NODE_34172_length_147_cov_73.928571	95.575	113	99230	147	45031	45143	113	1	6.06e-43	182
	NODE_22087_length_158_cov_10181.148148	95.57	158	99230	158	45036	45193	1	158	1.27e-64	254
	NODE_16515_length_251_cov_1727.287356	95.567	203	99230	251	19748	19949	223	21	9.51e-86	324
	NODE_15581_length_258_cov_206.149171	95.567	203	99230	258	19748	19949	230	28	9.51e-86	324
	NODE_29280_length_151_cov_166.837838	95.556	135	99230	151	24347	24481	1	135	1.66e-53	217
	NODE_29280_length_151_cov_166.837838	95.556	135	99230	151	41318	41452	135	1	1.66e-53	217
	NODE_47656_length_135_cov_18.275862	95.556	135	99230	135	19804	19937	135	1	5.97e-53	215
	NODE_42489_length_139_cov_60.435484	95.556	135	99230	139	45085	45219	3	137	1.66e-53	217
	NODE_41669_length_140_cov_24.047619	95.556	135	99230	140	45085	45219	1	135	1.66e-53	217
	NODE_33633_length_148_cov_14.901408	95.556	135	99230	148	45085	45219	1	135	1.66e-53	217
	NODE_30278_length_151_cov_14.891892	95.556	135	99230	151	45085	45219	1	135	1.66e-53	217
	NODE_48725_length_134_cov_29.298246	95.522	134	99230	134	19759	19891	1	134	2.15e-52	213
	NODE_46625_length_136_cov_13.440678	95.489	133	99230	136	68682	68814	2	134	2.15e-52	213
	NODE_49285_length_133_cov_809.107143	95.489	133	99230	133	24341	24473	1	133	2.15e-52	213
	NODE_49285_length_133_cov_809.107143	95.489	133	99230	133	41326	41458	133	1	2.15e-52	213
	NODE_39586_length_142_cov_20.215385	95.489	133	99230	142	24349	24481	1	132	7.73e-52	211
	NODE_39586_length_142_cov_20.215385	95.489	133	99230	142	41318	41450	132	1	7.73e-52	211
	NODE_50270_length_133_cov_18.321429	95.489	133	99230	133	45091	45223	133	1	2.15e-52	213
	NODE_21859_length_163_cov_890.337209	95.455	154	99230	163	41317	41470	154	1	2.12e-62	246
	NODE_26034_length_154_cov_14.233766	95.455	154	99230	154	41367	41520	1	154	2.12e-62	246
	NODE_26034_length_154_cov_14.233766	95.455	154	99230	154	19748	19900	154	1	7.62e-62	244
	NODE_24489_length_154_cov_273.311688	95.455	154	99230	154	19761	19913	1	154	7.62e-62	244
	NODE_24344_length_155_cov_5.743590	95.455	132	99230	155	45031	45162	24	155	7.73e-52	211
	NODE_48903_length_134_cov_19.877193	95.455	132	99230	134	24350	24481	1	132	7.73e-52	211
	NODE_48903_length_134_cov_19.877193	95.455	132	99230	134	41318	41449	132	1	7.73e-52	211
	NODE_19510_length_231_cov_488.493506	95.434	219	99230	231	41314	41532	10	228	1.57e-93	350
	NODE_27537_length_153_cov_15.960526	95.425	153	99230	153	41349	41501	153	1	7.62e-62	244
	NODE_27120_length_153_cov_43.644737	95.425	153	99230	153	45050	45202	153	1	7.62e-62	244
	NODE_50821_length_132_cov_135.709091	95.42	131	99230	132	41312	41442	2	132	2.78e-51	209
	NODE_32624_length_149_cov_14.361111	95.42	131	99230	149	68704	68834	1	131	2.78e-51	209
	NODE_48725_length_134_cov_29.298246	95.42	131	99230	134	45031	45161	4	134	2.78e-51	209
	NODE_17979_length_241_cov_7.682927	95.413	218	99230	241	41503	41720	241	24	5.64e-93	348
	NODE_25595_length_154_cov_32.246753	95.395	152	99230	154	41318	41469	152	1	2.74e-61	243
	NODE_47862_length_135_cov_5.258621	95.385	130	99230	135	37763	37892	133	4	1e-50	207
	NODE_53927_length_130_cov_46.811321	95.385	130	99230	130	41335	41464	130	1	1e-50	207
	NODE_27412_length_153_cov_21.921053	95.364	151	99230	153	41322	41472	1	151	9.86e-61	241
	NODE_30196_length_151_cov_18.486486	95.364	151	99230	151	41322	41472	151	1	9.86e-61	241
	NODE_30238_length_151_cov_16.337838	95.364	151	99230	151	19794	19943	1	151	3.54e-60	239
	NODE_26507_length_153_cov_105.552632	95.364	151	99230	153	19800	19949	1	151	3.54e-60	239
	NODE_53146_length_131_cov_14.888889	95.349	129	99230	131	45036	45164	129	1	3.6e-50	206
	NODE_53146_length_131_cov_14.888889	95.349	129	99230	131	19767	19894	129	1	1.29e-49	204
	NODE_19510_length_231_cov_488.493506	95.337	193	99230	231	45031	45223	202	10	9.58e-81	307
	NODE_34172_length_147_cov_73.928571	95.312	128	99230	147	43261	43388	128	1	1.29e-49	204
	NODE_34172_length_147_cov_73.928571	95.312	128	99230	147	61956	62083	1	128	1.29e-49	204
	NODE_56836_length_128_cov_33.490196	95.312	128	99230	128	41326	41453	1	128	1.29e-49	204
	NODE_56836_length_128_cov_33.490196	95.312	128	99230	128	24346	24473	128	1	1.29e-49	204
	NODE_29959_length_151_cov_34.527027	95.302	149	99230	151	41324	41472	151	3	1.27e-59	237
	NODE_29733_length_151_cov_63.418919	95.302	149	99230	151	41324	41472	1	149	1.27e-59	237
	NODE_27678_length_152_cov_1061.680000	95.302	149	99230	152	41324	41472	1	149	1.27e-59	237
	NODE_27573_length_153_cov_14.618421	95.302	149	99230	153	41324	41472	1	149	1.27e-59	237
	NODE_27322_length_153_cov_28.078947	95.302	149	99230	153	41324	41472	153	5	1.27e-59	237
	NODE_24854_length_154_cov_89.000000	95.302	149	99230	154	41324	41472	154	6	1.27e-59	237
	NODE_32400_length_149_cov_25.041667	95.302	149	99230	149	41323	41471	1	149	1.27e-59	237
	NODE_31966_length_149_cov_108.819444	95.302	149	99230	149	41324	41472	149	1	1.27e-59	237
	NODE_31892_length_149_cov_134.972222	95.302	149	99230	149	41324	41472	149	1	1.27e-59	237
	NODE_32554_length_149_cov_16.944444	95.302	149	99230	149	41349	41497	149	1	1.27e-59	237
	NODE_32669_length_149_cov_11.194444	95.302	149	99230	149	41366	41514	1	149	1.27e-59	237
	NODE_32669_length_149_cov_11.194444	95.302	149	99230	149	19754	19901	149	1	4.59e-59	235
	NODE_32101_length_149_cov_63.333333	95.302	149	99230	149	19787	19934	149	1	4.59e-59	235
	NODE_57472_length_127_cov_1949.980000	95.276	127	99230	127	68688	68814	1	127	4.65e-49	202
	NODE_58857_length_127_cov_13.140000	95.276	127	99230	127	24338	24464	1	127	4.65e-49	202
	NODE_58857_length_127_cov_13.140000	95.276	127	99230	127	41335	41461	127	1	4.65e-49	202
	NODE_25744_length_154_cov_25.974026	95.27	148	99230	154	41325	41472	154	7	4.59e-59	235
	NODE_33390_length_148_cov_26.915493	95.27	148	99230	148	41324	41471	1	148	4.59e-59	235
	NODE_33613_length_148_cov_15.676056	95.27	148	99230	148	24289	24436	148	1	4.59e-59	235
	NODE_33512_length_148_cov_19.676056	95.27	148	99230	148	41367	41514	1	148	4.59e-59	235
	NODE_33512_length_148_cov_19.676056	95.27	148	99230	148	19754	19900	148	1	1.65e-58	233
	NODE_33077_length_148_cov_85.408451	95.27	148	99230	148	41366	41513	148	1	4.59e-59	235
	NODE_33077_length_148_cov_85.408451	95.27	148	99230	148	19755	19901	1	148	1.65e-58	233
	NODE_20895_length_195_cov_296.983051	95.238	168	99230	195	45052	45219	195	28	1.63e-68	267
	NODE_27510_length_153_cov_16.960526	95.238	147	99230	153	24327	24473	147	1	1.65e-58	233
	NODE_34618_length_147_cov_17.542857	95.238	147	99230	147	41324	41470	1	147	1.65e-58	233
	NODE_34186_length_147_cov_69.314286	95.238	147	99230	147	41324	41470	1	147	1.65e-58	233
	NODE_21473_length_172_cov_1403.747368	95.238	147	99230	172	41314	41460	149	3	1.65e-58	233
	NODE_24344_length_155_cov_5.743590	95.238	147	99230	155	41375	41521	155	9	1.65e-58	233
	NODE_34442_length_147_cov_27.985714	95.238	147	99230	147	19792	19937	147	1	5.93e-58	231
	NODE_43827_length_138_cov_26.344262	95.238	126	99230	138	24356	24481	1	126	1.67e-48	200
	NODE_43827_length_138_cov_26.344262	95.238	126	99230	138	41318	41443	126	1	1.67e-48	200
	NODE_60125_length_126_cov_19.877551	95.238	126	99230	126	24329	24454	1	126	1.67e-48	200
	NODE_60085_length_126_cov_21.285714	95.238	126	99230	126	37740	37865	126	1	1.67e-48	200
	NODE_60085_length_126_cov_21.285714	95.238	126	99230	126	24329	24454	126	1	1.67e-48	200
	NODE_28459_length_152_cov_52.786667	95.205	146	99230	152	41327	41472	1	146	5.93e-58	231
	NODE_35725_length_146_cov_6.347826	95.205	146	99230	146	41325	41470	1	146	5.93e-58	231
	NODE_35431_length_146_cov_28.579710	95.205	146	99230	146	41324	41469	1	146	5.93e-58	231
	NODE_60430_length_126_cov_9.755102	95.2	125	99230	126	61886	62010	1	125	6.02e-48	198
	NODE_20222_length_220_cov_1120.293706	95.192	208	99230	220	41318	41524	3	210	7.35e-87	327
	NODE_29497_length_151_cov_102.445946	95.172	145	99230	151	41328	41472	1	145	2.13e-57	230
	NODE_36352_length_145_cov_34.676471	95.172	145	99230	145	41324	41468	1	145	2.13e-57	230
	NODE_36205_length_145_cov_59.455882	95.172	145	99230	145	41324	41468	145	1	2.13e-57	230
	NODE_24344_length_155_cov_5.743590	95.172	145	99230	155	24280	24424	11	155	2.13e-57	230
	NODE_36643_length_145_cov_15.088235	95.172	145	99230	145	19779	19922	145	1	7.67e-57	228
	NODE_60430_length_126_cov_9.755102	95.161	124	99230	126	37763	37886	124	1	2.16e-47	196
	NODE_63261_length_124_cov_17.574468	95.161	124	99230	124	37763	37886	1	124	2.16e-47	196
	NODE_37184_length_144_cov_55.701493	95.139	144	99230	144	41324	41467	1	144	7.67e-57	228
	NODE_18700_length_236_cov_28140.465409	95.122	205	99230	236	19748	19949	29	233	1.23e-84	320
	NODE_38459_length_143_cov_24.454545	95.105	143	99230	143	41324	41466	143	1	2.76e-56	226
	NODE_23939_length_155_cov_17.525641	95.105	143	99230	155	41318	41460	145	3	2.76e-56	226
	NODE_38541_length_143_cov_20.166667	95.105	143	99230	143	19779	19920	1	143	9.93e-56	224
	NODE_38301_length_143_cov_39.696970	95.105	143	99230	143	19787	19928	1	143	9.93e-56	224
	NODE_31003_length_150_cov_63.136986	95.105	143	99230	150	19816	19956	1	143	9.93e-56	224
	NODE_18210_length_239_cov_1556.314815	95.098	204	99230	239	41318	41521	9	212	3.42e-85	322
	NODE_27658_length_152_cov_3266.253333	95.082	122	99230	152	69111	69232	126	5	2.8e-46	193
	NODE_66209_length_122_cov_17.688889	95.082	122	99230	122	61886	62007	122	1	2.8e-46	193
	NODE_18210_length_239_cov_1556.314815	95.074	203	99230	239	19748	19949	211	9	4.43e-84	318
	NODE_30212_length_151_cov_17.689189	95.07	142	99230	151	41317	41458	142	1	9.93e-56	224
	NODE_39279_length_142_cov_55.461538	95.07	142	99230	142	41324	41465	1	142	9.93e-56	224
	NODE_38781_length_143_cov_7.939394	95.07	142	99230	143	41317	41458	2	143	9.93e-56	224
	NODE_38781_length_143_cov_7.939394	95.07	142	99230	143	24341	24482	143	2	9.93e-56	224
	NODE_39614_length_142_cov_18.923077	95.07	142	99230	142	19790	19930	1	142	3.57e-55	222
	NODE_20491_length_210_cov_377.736842	95.055	182	99230	210	19748	19928	29	210	4.49e-74	285
	NODE_3672_length_478_cov_54.907731	95.035	141	99230	478	18814	18954	309	449	3.57e-55	222
	NODE_40777_length_141_cov_15.265625	95.035	141	99230	141	24327	24467	1	141	3.57e-55	222
	NODE_40849_length_141_cov_13.406250	95.035	141	99230	141	24337	24477	1	141	3.57e-55	222
	NODE_40849_length_141_cov_13.406250	95.035	141	99230	141	41322	41462	141	1	3.57e-55	222
	NODE_40825_length_141_cov_13.921875	95.035	141	99230	141	41318	41458	2	141	1.28e-54	220
	NODE_40825_length_141_cov_13.921875	95.035	141	99230	141	24341	24481	141	2	1.28e-54	220
	NODE_32669_length_149_cov_11.194444	95.035	141	99230	149	45031	45171	141	1	3.57e-55	222
	NODE_33077_length_148_cov_85.408451	95.035	141	99230	148	45031	45171	8	148	3.57e-55	222
	NODE_26034_length_154_cov_14.233766	95	140	99230	154	45031	45170	140	1	1.28e-54	220
	NODE_35129_length_146_cov_87.449275	95	140	99230	146	41333	41472	1	140	1.28e-54	220
	NODE_41410_length_140_cov_50.634921	95	140	99230	140	41324	41463	140	1	1.28e-54	220
	NODE_33512_length_148_cov_19.676056	95	140	99230	148	45031	45170	140	1	1.28e-54	220
	NODE_41682_length_140_cov_23.650794	95	140	99230	140	45049	45188	1	140	1.28e-54	220
	NODE_41682_length_140_cov_23.650794	95	140	99230	140	41349	41488	140	1	1.28e-54	220
	NODE_41830_length_140_cov_17.047619	95	140	99230	140	19794	19932	140	1	4.62e-54	219
	NODE_40984_length_140_cov_532.888889	95	140	99230	140	19814	19952	140	1	4.62e-54	219
	NODE_36614_length_145_cov_16.205882	95	140	99230	145	19794	19932	6	145	4.62e-54	219
	NODE_39279_length_142_cov_55.461538	94.964	139	99230	142	24337	24475	139	1	4.62e-54	219
	NODE_41410_length_140_cov_50.634921	94.964	139	99230	140	24337	24475	2	140	4.62e-54	219
	NODE_42410_length_139_cov_83.758065	94.964	139	99230	139	41324	41462	1	139	4.62e-54	219
	NODE_42410_length_139_cov_83.758065	94.964	139	99230	139	24337	24475	139	1	4.62e-54	219
	NODE_42295_length_139_cov_137.612903	94.964	139	99230	139	24337	24475	1	139	4.62e-54	219
	NODE_42295_length_139_cov_137.612903	94.964	139	99230	139	41324	41462	139	1	4.62e-54	219
	NODE_42823_length_139_cov_20.741935	94.964	139	99230	139	41352	41490	1	139	4.62e-54	219
	NODE_31003_length_150_cov_63.136986	94.964	139	99230	150	45085	45223	1	139	4.62e-54	219
	NODE_42358_length_139_cov_104.887097	94.964	139	99230	139	45050	45188	1	139	4.62e-54	219
	NODE_42358_length_139_cov_104.887097	94.964	139	99230	139	41349	41487	139	1	4.62e-54	219
	NODE_32586_length_149_cov_15.611111	94.964	139	99230	149	45085	45223	1	139	4.62e-54	219
	NODE_43040_length_139_cov_13.983871	94.964	139	99230	139	45032	45170	1	139	4.62e-54	219
	NODE_43040_length_139_cov_13.983871	94.964	139	99230	139	41367	41505	139	1	4.62e-54	219
	NODE_43040_length_139_cov_13.983871	94.964	139	99230	139	19763	19900	1	139	1.66e-53	217
	NODE_10190_length_313_cov_168.127119	94.949	198	99230	313	45252	45449	278	81	7.41e-82	311
	NODE_23499_length_155_cov_30.641026	94.928	138	99230	155	37755	37892	1	138	1.66e-53	217
	NODE_34670_length_147_cov_14.900000	94.928	138	99230	147	68631	68768	138	1	1.66e-53	217
	NODE_34670_length_147_cov_14.900000	94.928	138	99230	147	61880	62017	138	1	1.66e-53	217
	NODE_34670_length_147_cov_14.900000	94.928	138	99230	147	37755	37892	1	138	1.66e-53	217
	NODE_34670_length_147_cov_14.900000	94.928	138	99230	147	19813	19949	1	138	5.97e-53	215
	NODE_44067_length_138_cov_15.606557	94.928	138	99230	138	41324	41461	1	138	1.66e-53	217
	NODE_44067_length_138_cov_15.606557	94.928	138	99230	138	24338	24475	138	1	1.66e-53	217
	NODE_44035_length_138_cov_16.770492	94.928	138	99230	138	24338	24475	1	138	1.66e-53	217
	NODE_44035_length_138_cov_16.770492	94.928	138	99230	138	41324	41461	138	1	1.66e-53	217
	NODE_43578_length_138_cov_53.540984	94.928	138	99230	138	24340	24477	138	1	1.66e-53	217
	NODE_42926_length_139_cov_16.677419	94.928	138	99230	139	45085	45222	139	2	1.66e-53	217
	NODE_42886_length_139_cov_18.403226	94.928	138	99230	139	45085	45222	139	2	1.66e-53	217
	NODE_41070_length_140_cov_265.285714	94.928	138	99230	140	45083	45220	140	3	1.66e-53	217
	NODE_38684_length_143_cov_15.181818	94.928	138	99230	143	45066	45203	138	1	1.66e-53	217
	NODE_21271_length_179_cov_630.901961	94.928	138	99230	179	41384	41521	16	152	5.97e-53	215
	NODE_20251_length_219_cov_935.133803	94.898	98	99230	219	18814	18911	122	27	4.75e-34	152
	NODE_45236_length_137_cov_16.916667	94.891	137	99230	137	68696	68832	137	1	5.97e-53	215
	NODE_45133_length_137_cov_20.600000	94.891	137	99230	137	41324	41460	1	137	5.97e-53	215
	NODE_45133_length_137_cov_20.600000	94.891	137	99230	137	24339	24475	137	1	5.97e-53	215
	NODE_44978_length_137_cov_29.033333	94.891	137	99230	137	41324	41460	1	137	5.97e-53	215
	NODE_44978_length_137_cov_29.033333	94.891	137	99230	137	24339	24475	137	1	5.97e-53	215
	NODE_44116_length_138_cov_14.032787	94.891	137	99230	138	19774	19909	2	138	2.15e-52	213
	NODE_10611_length_308_cov_2.194805	94.872	156	99230	308	91792	91947	104	259	7.62e-62	244
	NODE_46654_length_136_cov_10.966102	94.853	136	99230	136	41336	41471	136	1	2.15e-52	213
	NODE_46549_length_136_cov_15.101695	94.853	136	99230	136	41323	41458	1	136	2.15e-52	213
	NODE_46549_length_136_cov_15.101695	94.853	136	99230	136	24341	24476	136	1	2.15e-52	213
	NODE_45882_length_136_cov_70.355932	94.853	136	99230	136	24340	24475	1	136	2.15e-52	213
	NODE_45882_length_136_cov_70.355932	94.853	136	99230	136	41324	41459	136	1	2.15e-52	213
	NODE_42489_length_139_cov_60.435484	94.853	136	99230	139	24347	24481	3	137	7.73e-52	211
	NODE_20369_length_215_cov_4990.355072	94.845	194	99230	215	19758	19949	22	214	1.6e-78	300
	NODE_46625_length_136_cov_13.440678	94.815	135	99230	136	24296	24430	136	2	7.73e-52	211
	NODE_34670_length_147_cov_14.900000	94.815	135	99230	147	43327	43461	1	135	7.73e-52	211
	NODE_40533_length_141_cov_29.406250	94.815	135	99230	141	41338	41472	1	135	7.73e-52	211
	NODE_47702_length_135_cov_16.672414	94.815	135	99230	135	24341	24475	1	135	7.73e-52	211
	NODE_47702_length_135_cov_16.672414	94.815	135	99230	135	41324	41458	135	1	7.73e-52	211
	NODE_47292_length_135_cov_45.810345	94.815	135	99230	135	24341	24475	1	135	7.73e-52	211
	NODE_47292_length_135_cov_45.810345	94.815	135	99230	135	41324	41458	135	1	7.73e-52	211
	NODE_46500_length_136_cov_16.491525	94.815	135	99230	136	24347	24481	1	135	7.73e-52	211
	NODE_46500_length_136_cov_16.491525	94.815	135	99230	136	37758	37892	1	135	7.73e-52	211
	NODE_46500_length_136_cov_16.491525	94.815	135	99230	136	41318	41452	135	1	7.73e-52	211
	NODE_41669_length_140_cov_24.047619	94.815	135	99230	140	37758	37892	1	135	7.73e-52	211
	NODE_33633_length_148_cov_14.901408	94.815	135	99230	148	37758	37892	1	135	7.73e-52	211
	NODE_30278_length_151_cov_14.891892	94.815	135	99230	151	37758	37892	1	135	7.73e-52	211
	NODE_24489_length_154_cov_273.311688	94.805	154	99230	154	41354	41507	154	1	9.86e-61	241
	NODE_25908_length_154_cov_18.844156	94.805	154	99230	154	19765	19917	154	1	3.54e-60	239
	NODE_20781_length_199_cov_1238.434426	94.798	173	99230	199	41349	41521	1	172	4.52e-69	268
	NODE_41259_length_140_cov_94.968254	94.776	134	99230	140	41339	41472	140	7	2.78e-51	209
	NODE_48347_length_134_cov_76.684211	94.776	134	99230	134	24342	24475	1	134	2.78e-51	209
	NODE_48347_length_134_cov_76.684211	94.776	134	99230	134	41324	41457	134	1	2.78e-51	209
	NODE_27537_length_153_cov_15.960526	94.771	153	99230	153	45036	45188	1	153	3.54e-60	239
	NODE_27120_length_153_cov_43.644737	94.771	153	99230	153	41335	41487	1	153	3.54e-60	239
	NODE_27120_length_153_cov_43.644737	94.771	153	99230	153	24312	24464	153	1	3.54e-60	239
	NODE_24489_length_154_cov_273.311688	94.771	153	99230	154	45031	45183	2	154	3.54e-60	239
	NODE_27554_length_153_cov_15.315789	94.771	153	99230	153	19775	19926	1	153	1.27e-59	237
	NODE_27371_length_153_cov_24.697368	94.771	153	99230	153	19780	19931	153	1	1.27e-59	237
	NODE_26168_length_153_cov_488.815789	94.771	153	99230	153	41365	41516	1	153	1.27e-59	237
	NODE_26168_length_153_cov_488.815789	94.771	153	99230	153	19752	19902	153	1	1.27e-59	237
	NODE_21261_length_180_cov_231.679612	94.771	153	99230	180	19798	19949	180	28	1.27e-59	237
	NODE_25595_length_154_cov_32.246753	94.737	152	99230	154	24330	24481	1	152	1.27e-59	237
	NODE_26034_length_154_cov_14.233766	94.737	152	99230	154	68682	68833	3	154	1.27e-59	237
	NODE_28897_length_152_cov_16.480000	94.737	152	99230	152	41366	41517	1	152	1.27e-59	237
	NODE_28897_length_152_cov_16.480000	94.737	152	99230	152	19751	19901	152	1	4.59e-59	235
	NODE_27472_length_153_cov_18.960526	94.737	152	99230	153	19796	19946	152	1	4.59e-59	235
	NODE_49939_length_133_cov_37.535714	94.737	133	99230	133	37754	37886	133	1	1e-50	207
	NODE_49852_length_133_cov_46.232143	94.737	133	99230	133	41324	41456	1	133	1e-50	207
	NODE_49852_length_133_cov_46.232143	94.737	133	99230	133	24343	24475	133	1	1e-50	207
	NODE_49809_length_133_cov_53.000000	94.737	133	99230	133	24343	24475	1	133	1e-50	207
	NODE_49809_length_133_cov_53.000000	94.737	133	99230	133	41324	41456	133	1	1e-50	207
	NODE_47656_length_135_cov_18.275862	94.737	133	99230	135	24337	24469	133	1	1e-50	207
	NODE_20222_length_220_cov_1120.293706	94.709	189	99230	220	45031	45219	191	3	7.46e-77	294
	NODE_27412_length_153_cov_21.921053	94.702	151	99230	153	24327	24477	151	1	4.59e-59	235
	NODE_30196_length_151_cov_18.486486	94.702	151	99230	151	24327	24477	1	151	4.59e-59	235
	NODE_26034_length_154_cov_14.233766	94.702	151	99230	154	24280	24430	153	3	4.59e-59	235
	NODE_30238_length_151_cov_16.337838	94.702	151	99230	151	45063	45213	1	151	4.59e-59	235
	NODE_26507_length_153_cov_105.552632	94.702	151	99230	153	45069	45219	1	151	4.59e-59	235
	NODE_26875_length_153_cov_61.013158	94.702	151	99230	153	19800	19949	1	151	1.65e-58	233
	NODE_26412_length_153_cov_127.460526	94.702	151	99230	153	19800	19949	153	3	1.65e-58	233
	NODE_50821_length_132_cov_135.709091	94.697	132	99230	132	24357	24488	132	1	3.6e-50	206
	NODE_51423_length_132_cov_27.781818	94.697	132	99230	132	24344	24475	1	132	3.6e-50	206
	NODE_51423_length_132_cov_27.781818	94.697	132	99230	132	41324	41455	132	1	3.6e-50	206
	NODE_26331_length_153_cov_162.421053	94.667	150	99230	153	24298	24447	152	3	1.65e-58	233
	NODE_32191_length_149_cov_46.638889	94.667	150	99230	149	19770	19918	149	1	5.93e-58	231
	NODE_30871_length_150_cov_91.000000	94.667	150	99230	150	19796	19944	150	1	5.93e-58	231
	NODE_19841_length_229_cov_2674.480263	94.66	206	99230	229	19748	19952	216	11	4.43e-84	318
	NODE_47862_length_135_cov_5.258621	94.656	131	99230	135	61880	62010	4	134	1.29e-49	204
	NODE_32624_length_149_cov_14.361111	94.656	131	99230	149	61953	62083	1	131	1.29e-49	204
	NODE_44826_length_137_cov_44.250000	94.656	131	99230	137	41342	41472	1	131	1.29e-49	204
	NODE_41633_length_140_cov_26.380952	94.656	131	99230	140	61880	62010	132	2	1.29e-49	204
	NODE_20491_length_210_cov_377.736842	94.643	168	99230	210	45031	45198	43	210	7.56e-67	261
	NODE_20895_length_195_cov_296.983051	94.643	168	99230	195	41318	41485	28	195	7.56e-67	261
	NODE_10257_length_312_cov_791.548936	94.636	261	99230	312	76903	77163	284	24	3.3e-110	405
	NODE_29959_length_151_cov_34.527027	94.631	149	99230	151	24327	24475	3	151	5.93e-58	231
	NODE_29733_length_151_cov_63.418919	94.631	149	99230	151	24327	24475	149	1	5.93e-58	231
	NODE_27678_length_152_cov_1061.680000	94.631	149	99230	152	24327	24475	149	1	5.93e-58	231
	NODE_27573_length_153_cov_14.618421	94.631	149	99230	153	24327	24475	149	1	5.93e-58	231
	NODE_27322_length_153_cov_28.078947	94.631	149	99230	153	24327	24475	5	153	5.93e-58	231
	NODE_24854_length_154_cov_89.000000	94.631	149	99230	154	24327	24475	6	154	5.93e-58	231
	NODE_32400_length_149_cov_25.041667	94.631	149	99230	149	24328	24476	149	1	5.93e-58	231
	NODE_32219_length_149_cov_42.902778	94.631	149	99230	149	24328	24476	1	149	5.93e-58	231
	NODE_31966_length_149_cov_108.819444	94.631	149	99230	149	24327	24475	1	149	5.93e-58	231
	NODE_31892_length_149_cov_134.972222	94.631	149	99230	149	24327	24475	1	149	5.93e-58	231
	NODE_32554_length_149_cov_16.944444	94.631	149	99230	149	45040	45188	1	149	5.93e-58	231
	NODE_32101_length_149_cov_63.333333	94.631	149	99230	149	45056	45204	149	1	5.93e-58	231
	NODE_48903_length_134_cov_19.877193	94.615	130	99230	134	37763	37892	3	132	4.65e-49	202
	NODE_53868_length_130_cov_53.396226	94.615	130	99230	130	24347	24476	1	130	4.65e-49	202
	NODE_21028_length_189_cov_1250.562500	94.611	167	99230	189	19788	19953	1	166	9.79e-66	257
	NODE_15581_length_258_cov_206.149171	94.608	204	99230	258	41318	41521	28	231	1.59e-83	316
	NODE_33390_length_148_cov_26.915493	94.595	148	99230	148	24328	24475	148	1	2.13e-57	230
	NODE_21473_length_172_cov_1403.747368	94.595	148	99230	172	24339	24486	3	150	2.13e-57	230
	NODE_30212_length_151_cov_17.689189	94.595	148	99230	151	24341	24488	1	148	2.13e-57	230
	NODE_33613_length_148_cov_15.676056	94.595	148	99230	148	41363	41510	1	148	2.13e-57	230
	NODE_33613_length_148_cov_15.676056	94.595	148	99230	148	19758	19904	148	1	7.67e-57	228
	NODE_17979_length_241_cov_7.682927	94.581	203	99230	241	19563	19765	39	241	5.73e-83	315
	NODE_55545_length_129_cov_26.653846	94.574	129	99230	129	37758	37886	1	129	1.67e-48	200
	NODE_55400_length_129_cov_34.384615	94.574	129	99230	129	37758	37886	1	129	1.67e-48	200
	NODE_20047_length_227_cov_181.866667	94.565	184	99230	227	24301	24484	206	24	1.61e-73	283
	NODE_34618_length_147_cov_17.542857	94.558	147	99230	147	24329	24475	147	1	7.67e-57	228
	NODE_34186_length_147_cov_69.314286	94.558	147	99230	147	24329	24475	147	1	7.67e-57	228
	NODE_34442_length_147_cov_27.985714	94.558	147	99230	147	45061	45207	147	1	7.67e-57	228
	NODE_34522_length_147_cov_22.400000	94.558	147	99230	147	19796	19941	147	1	2.76e-56	226
	NODE_34295_length_147_cov_46.314286	94.558	147	99230	147	19796	19941	1	147	2.76e-56	226
	NODE_15581_length_258_cov_206.149171	94.554	202	99230	258	24280	24481	229	28	2.06e-82	313
	NODE_53284_length_131_cov_4.407407	94.531	128	99230	131	61931	62058	128	1	6.02e-48	198
	NODE_53284_length_131_cov_4.407407	94.531	128	99230	131	37714	37841	1	128	6.02e-48	198
	NODE_53284_length_131_cov_4.407407	94.531	128	99230	131	43286	43413	1	128	6.02e-48	198
	NODE_28459_length_152_cov_52.786667	94.521	146	99230	152	24327	24472	146	1	2.76e-56	226
	NODE_35725_length_146_cov_6.347826	94.521	146	99230	146	24329	24474	146	1	2.76e-56	226
	NODE_35431_length_146_cov_28.579710	94.521	146	99230	146	24330	24475	146	1	2.76e-56	226
	NODE_32669_length_149_cov_11.194444	94.521	146	99230	149	68682	68827	4	149	2.76e-56	226
	NODE_33512_length_148_cov_19.676056	94.521	146	99230	148	68682	68827	3	148	2.76e-56	226
	NODE_33512_length_148_cov_19.676056	94.521	146	99230	148	24285	24430	148	3	2.76e-56	226
	NODE_10525_length_309_cov_18.181034	94.488	254	99230	309	75510	75762	279	27	9.25e-106	390
	NODE_57472_length_127_cov_1949.980000	94.488	127	99230	127	24298	24424	127	1	2.16e-47	196
	NODE_29497_length_151_cov_102.445946	94.483	145	99230	151	24327	24471	145	1	9.93e-56	224
	NODE_36352_length_145_cov_34.676471	94.483	145	99230	145	24331	24475	145	1	9.93e-56	224
	NODE_36205_length_145_cov_59.455882	94.483	145	99230	145	24331	24475	1	145	9.93e-56	224
	NODE_28897_length_152_cov_16.480000	94.483	145	99230	152	45027	45171	145	1	9.93e-56	224
	NODE_33077_length_148_cov_85.408451	94.483	145	99230	148	68682	68826	145	1	9.93e-56	224
	NODE_36643_length_145_cov_15.088235	94.483	145	99230	145	45048	45192	145	1	9.93e-56	224
	NODE_14156_length_270_cov_13.191710	94.444	54	99230	270	24070	24123	202	254	6.32e-13	82.4
	NODE_8122_length_346_cov_165.475836	94.444	54	99230	346	64476	64529	49	102	1.76e-13	84.2
	NODE_37184_length_144_cov_55.701493	94.444	144	99230	144	24332	24475	144	1	3.57e-55	222
	NODE_33613_length_148_cov_15.676056	94.444	144	99230	148	45031	45174	144	1	3.57e-55	222
	NODE_43827_length_138_cov_26.344262	94.444	126	99230	138	37767	37892	1	126	7.78e-47	195
	NODE_21651_length_168_cov_3039.032967	94.444	144	99230	168	43324	43467	168	25	3.57e-55	222
	NODE_60125_length_126_cov_19.877551	94.444	126	99230	126	68658	68783	126	1	7.78e-47	195
	NODE_60125_length_126_cov_19.877551	94.444	126	99230	126	61907	62032	126	1	7.78e-47	195
	NODE_60085_length_126_cov_21.285714	94.444	126	99230	126	61907	62032	1	126	7.78e-47	195
	NODE_60085_length_126_cov_21.285714	94.444	126	99230	126	68658	68783	1	126	7.78e-47	195
	NODE_57472_length_127_cov_1949.980000	94.444	126	99230	127	37709	37834	127	2	7.78e-47	195
	NODE_38459_length_143_cov_24.454545	94.406	143	99230	143	24333	24475	1	143	1.28e-54	220
	NODE_23939_length_155_cov_17.525641	94.406	143	99230	155	61880	62022	145	3	1.28e-54	220
	NODE_26168_length_153_cov_488.815789	94.406	143	99230	153	45031	45172	143	1	4.62e-54	219
	NODE_38541_length_143_cov_20.166667	94.406	143	99230	143	45048	45190	1	143	1.28e-54	220
	NODE_38301_length_143_cov_39.696970	94.406	143	99230	143	45056	45198	1	143	1.28e-54	220
	NODE_38764_length_143_cov_13.045455	94.406	143	99230	143	19808	19949	143	1	4.62e-54	219
	NODE_38676_length_143_cov_15.439394	94.406	143	99230	143	19813	19954	143	1	4.62e-54	219
	NODE_39614_length_142_cov_18.923077	94.366	142	99230	142	45059	45200	1	142	4.62e-54	219
	NODE_37633_length_144_cov_14.552239	94.366	142	99230	144	45085	45226	144	3	4.62e-54	219
	NODE_17761_length_242_cov_1143.175758	94.359	195	99230	242	19756	19949	21	215	5.77e-78	298
	NODE_63261_length_124_cov_17.574468	94.355	124	99230	124	61886	62009	124	1	1.01e-45	191
	NODE_8312_length_343_cov_23.902256	94.35	177	99230	343	45273	45449	324	148	3.49e-70	272
	NODE_19687_length_230_cov_409.470588	94.35	177	99230	230	77567	77743	27	201	1.26e-69	270
	NODE_40735_length_141_cov_17.000000	94.326	141	99230	141	61893	62033	1	141	1.66e-53	217
	NODE_20028_length_228_cov_25.543046	94.318	88	99230	228	18814	18901	142	228	1.72e-28	134
	NODE_60125_length_126_cov_19.877551	94.309	123	99230	126	43312	43434	1	123	3.62e-45	189
	NODE_21859_length_163_cov_890.337209	94.304	158	99230	163	24329	24486	1	158	2.74e-61	243
	NODE_20252_length_219_cov_896.098592	94.286	70	99230	219	25389	25458	149	218	1.04e-20	108
	NODE_35129_length_146_cov_87.449275	94.286	140	99230	146	24327	24466	140	1	5.97e-53	215
	NODE_41830_length_140_cov_17.047619	94.286	140	99230	140	45063	45202	140	1	5.97e-53	215
	NODE_40984_length_140_cov_532.888889	94.286	140	99230	140	45083	45222	140	1	5.97e-53	215
	NODE_36614_length_145_cov_16.205882	94.286	140	99230	145	45063	45202	6	145	5.97e-53	215
	NODE_17759_length_242_cov_1397.242424	94.271	192	99230	242	24290	24481	219	28	7.46e-77	294
	NODE_5433_length_409_cov_951.918675	94.262	122	99230	409	69111	69232	151	30	1.3e-44	187
	NODE_66256_length_122_cov_16.777778	94.262	122	99230	122	61886	62007	122	1	1.3e-44	187
	NODE_42823_length_139_cov_20.741935	94.245	139	99230	139	24309	24447	139	1	2.15e-52	213
	NODE_31003_length_150_cov_63.136986	94.245	139	99230	150	37758	37896	1	139	2.15e-52	213
	NODE_32586_length_149_cov_15.611111	94.245	139	99230	149	37758	37896	1	139	2.15e-52	213
	NODE_17933_length_241_cov_556.603659	94.241	191	99230	241	76969	77159	28	218	2.68e-76	292
	NODE_21191_length_183_cov_204.084906	94.231	156	99230	183	19796	19949	1	156	1.27e-59	237
	NODE_28445_length_152_cov_54.746667	94.231	156	99230	152	19796	19950	152	2	1.65e-58	233
	NODE_23499_length_155_cov_30.641026	94.203	138	99230	155	61880	62017	138	1	7.73e-52	211
	NODE_44138_length_138_cov_13.524590	94.203	138	99230	138	37749	37886	1	138	7.73e-52	211
	NODE_34670_length_147_cov_14.900000	94.203	138	99230	147	45082	45219	1	138	7.73e-52	211
	NODE_42926_length_139_cov_16.677419	94.203	138	99230	139	37758	37895	139	2	7.73e-52	211
	NODE_42886_length_139_cov_18.403226	94.203	138	99230	139	37758	37895	139	2	7.73e-52	211
	NODE_20781_length_199_cov_1238.434426	94.186	172	99230	199	19748	19918	171	1	7.56e-67	261
	NODE_16515_length_251_cov_1727.287356	94.18	189	99230	251	45031	45219	209	21	3.47e-75	289
	NODE_15581_length_258_cov_206.149171	94.18	189	99230	258	45031	45219	216	28	3.47e-75	289
	NODE_18210_length_239_cov_1556.314815	94.18	189	99230	239	45031	45219	197	9	3.47e-75	289
	NODE_20369_length_215_cov_4990.355072	94.18	189	99230	215	45031	45219	27	214	1.25e-74	287
	NODE_20510_length_209_cov_1256.492424	94.175	206	99230	209	19748	19952	206	2	2.06e-82	313
	NODE_45353_length_137_cov_13.800000	94.161	137	99230	137	37750	37886	1	137	2.78e-51	209
	NODE_45236_length_137_cov_16.916667	94.161	137	99230	137	24280	24416	1	137	2.78e-51	209
	NODE_43040_length_139_cov_13.983871	94.161	137	99230	139	24294	24430	1	137	2.78e-51	209
	NODE_43040_length_139_cov_13.983871	94.161	137	99230	139	68682	68818	137	1	2.78e-51	209
	NODE_25908_length_154_cov_18.844156	94.156	154	99230	154	41350	41503	1	154	4.59e-59	235
	NODE_25602_length_154_cov_31.857143	94.156	154	99230	154	19780	19932	154	1	1.65e-58	233
	NODE_25127_length_154_cov_58.129870	94.156	154	99230	154	19761	19912	1	154	1.65e-58	233
	NODE_21514_length_171_cov_391.489362	94.152	171	99230	171	19769	19938	171	1	2.72e-66	259
	NODE_15581_length_258_cov_206.149171	94.118	204	99230	258	68631	68834	28	231	7.41e-82	311
	NODE_20143_length_223_cov_4322.328767	94.118	204	99230	223	41318	41521	220	17	7.41e-82	311
	NODE_27554_length_153_cov_15.315789	94.118	153	99230	153	45044	45196	1	153	1.65e-58	233
	NODE_27371_length_153_cov_24.697368	94.118	153	99230	153	45049	45201	153	1	1.65e-58	233
	NODE_21261_length_180_cov_231.679612	94.118	153	99230	180	41318	41470	28	180	1.65e-58	233
	NODE_21261_length_180_cov_231.679612	94.118	153	99230	180	45067	45219	180	28	1.65e-58	233
	NODE_27337_length_153_cov_27.263158	94.118	153	99230	153	19781	19932	153	1	5.93e-58	231
	NODE_25942_length_154_cov_17.220779	94.118	153	99230	154	19781	19932	153	1	5.93e-58	231
	NODE_46654_length_136_cov_10.966102	94.118	136	99230	136	24328	24463	1	136	1e-50	207
	NODE_20143_length_223_cov_4322.328767	94.089	203	99230	223	19748	19949	18	220	9.58e-81	307
	NODE_20486_length_210_cov_7600.759398	94.089	203	99230	210	19748	19949	4	206	9.58e-81	307
	NODE_20435_length_212_cov_3016.340741	94.089	203	99230	212	19748	19949	4	206	9.58e-81	307
	NODE_26331_length_153_cov_162.421053	94.079	152	99230	153	37709	37860	152	1	5.93e-58	231
	NODE_26331_length_153_cov_162.421053	94.079	152	99230	153	68663	68814	1	152	5.93e-58	231
	NODE_28452_length_152_cov_53.773333	94.079	152	99230	152	24317	24468	152	1	5.93e-58	231
	NODE_25908_length_154_cov_18.844156	94.079	152	99230	154	24296	24447	154	3	5.93e-58	231
	NODE_27472_length_153_cov_18.960526	94.079	152	99230	153	45065	45216	152	1	5.93e-58	231
	NODE_46625_length_136_cov_13.440678	94.074	135	99230	136	37707	37841	136	2	3.6e-50	206
	NODE_29280_length_151_cov_166.837838	94.074	135	99230	151	37758	37892	1	135	3.6e-50	206
	NODE_40533_length_141_cov_29.406250	94.074	135	99230	141	24327	24461	135	1	3.6e-50	206
	NODE_42489_length_139_cov_60.435484	94.074	135	99230	139	41318	41452	137	3	3.6e-50	206
	NODE_41669_length_140_cov_24.047619	94.074	135	99230	140	24347	24481	1	135	3.6e-50	206
	NODE_41669_length_140_cov_24.047619	94.074	135	99230	140	41318	41452	135	1	3.6e-50	206
	NODE_33633_length_148_cov_14.901408	94.074	135	99230	148	24347	24481	1	135	3.6e-50	206
	NODE_33633_length_148_cov_14.901408	94.074	135	99230	148	41318	41452	135	1	3.6e-50	206
	NODE_30278_length_151_cov_14.891892	94.074	135	99230	151	24347	24481	1	135	3.6e-50	206
	NODE_30278_length_151_cov_14.891892	94.074	135	99230	151	41318	41452	135	1	3.6e-50	206
	NODE_19510_length_231_cov_488.493506	94.064	219	99230	231	68627	68845	10	228	1.58e-88	333
	NODE_19510_length_231_cov_488.493506	94.064	219	99230	231	24267	24485	228	10	1.58e-88	333
	NODE_20143_length_223_cov_4322.328767	94.059	202	99230	223	24280	24481	19	220	9.58e-81	307
	NODE_21550_length_170_cov_7846.526882	94.048	168	99230	170	68667	68834	1	168	3.52e-65	255
	NODE_6776_length_373_cov_648.554054	94.044	319	99230	373	77829	78147	347	29	4.12e-134	484
	NODE_26507_length_153_cov_105.552632	94.04	151	99230	153	24331	24481	1	151	2.13e-57	230
	NODE_26875_length_153_cov_61.013158	94.04	151	99230	153	45069	45219	1	151	2.13e-57	230
	NODE_26412_length_153_cov_127.460526	94.04	151	99230	153	45069	45219	153	3	2.13e-57	230
	NODE_25313_length_154_cov_46.558442	94.04	151	99230	154	24331	24481	2	152	2.13e-57	230
	NODE_21356_length_176_cov_890.858586	94.04	151	99230	176	41357	41507	1	151	2.13e-57	230
	NODE_21356_length_176_cov_890.858586	94.04	151	99230	176	19761	19910	151	1	7.67e-57	228
	NODE_21028_length_189_cov_1250.562500	94.012	167	99230	189	45057	45223	1	166	4.55e-64	252
	NODE_25127_length_154_cov_58.129870	94	150	99230	154	45031	45179	2	151	2.76e-56	226
	NODE_30871_length_150_cov_91.000000	94	150	99230	150	45065	45214	150	1	7.67e-57	228
	NODE_22551_length_155_cov_243.320513	94	150	99230	155	41427	41576	3	152	7.67e-57	228
	NODE_31395_length_150_cov_18.123288	94	150	99230	150	19784	19932	150	1	2.76e-56	226
	NODE_30384_length_150_cov_3640.616438	94	150	99230	150	41363	41511	1	150	2.76e-56	226
	NODE_30384_length_150_cov_3640.616438	94	150	99230	150	19757	19904	150	1	2.76e-56	226
	NODE_20491_length_210_cov_377.736842	93.989	183	99230	210	41339	41521	210	28	7.51e-72	278
	NODE_50191_length_133_cov_20.678571	93.985	133	99230	133	61888	62020	133	1	4.65e-49	202
	NODE_49939_length_133_cov_37.535714	93.985	133	99230	133	61886	62018	1	133	4.65e-49	202
	NODE_39586_length_142_cov_20.215385	93.985	133	99230	142	37760	37892	1	132	1.67e-48	200
	NODE_50270_length_133_cov_18.321429	93.985	133	99230	133	41314	41446	1	133	4.65e-49	202
	NODE_50270_length_133_cov_18.321429	93.985	133	99230	133	24353	24485	133	1	4.65e-49	202
	NODE_46462_length_136_cov_17.915254	93.985	133	99230	136	68682	68814	4	136	4.65e-49	202
	NODE_20645_length_204_cov_468.141732	93.956	182	99230	204	19758	19938	23	204	9.72e-71	274
	NODE_50821_length_132_cov_135.709091	93.939	132	99230	132	37768	37899	132	1	1.67e-48	200
	NODE_33613_length_148_cov_15.676056	93.919	148	99230	148	68676	68823	1	148	9.93e-56	224
	NODE_33469_length_148_cov_21.887324	93.919	148	99230	148	19797	19943	148	1	3.57e-55	222
	NODE_33363_length_148_cov_28.746479	93.919	148	99230	148	19786	19932	148	1	3.57e-55	222
	NODE_33303_length_148_cov_36.084507	93.919	148	99230	148	19785	19931	148	1	3.57e-55	222
	NODE_39586_length_142_cov_20.215385	93.893	131	99230	142	61880	62010	132	3	2.16e-47	196
	NODE_48903_length_134_cov_19.877193	93.893	131	99230	134	61880	62010	132	2	6.02e-48	198
	NODE_32624_length_149_cov_14.361111	93.893	131	99230	149	43261	43391	131	1	6.02e-48	198
	NODE_32624_length_149_cov_14.361111	93.893	131	99230	149	37689	37819	131	1	6.02e-48	198
	NODE_44826_length_137_cov_44.250000	93.893	131	99230	137	24327	24457	131	1	6.02e-48	198
	NODE_27510_length_153_cov_16.960526	93.878	147	99230	153	61888	62034	1	147	3.57e-55	222
	NODE_24344_length_155_cov_5.743590	93.878	147	99230	155	68688	68834	155	9	3.57e-55	222
	NODE_34522_length_147_cov_22.400000	93.878	147	99230	147	45065	45211	147	1	3.57e-55	222
	NODE_34295_length_147_cov_46.314286	93.878	147	99230	147	45065	45211	1	147	3.57e-55	222
	NODE_43704_length_138_cov_37.655738	93.846	130	99230	138	37722	37851	9	138	2.16e-47	196
	NODE_20369_length_215_cov_4990.355072	93.814	194	99230	215	24289	24481	22	214	9.65e-76	291
	NODE_20369_length_215_cov_4990.355072	93.814	194	99230	215	41318	41510	214	22	9.65e-76	291
	NODE_41948_length_140_cov_13.444444	93.798	129	99230	140	61908	62036	140	12	7.78e-47	195
	NODE_50821_length_132_cov_135.709091	93.798	129	99230	132	61876	62004	4	132	7.78e-47	195
	NODE_55545_length_129_cov_26.653846	93.798	129	99230	129	61886	62014	129	1	7.78e-47	195
	NODE_55400_length_129_cov_34.384615	93.798	129	99230	129	61886	62014	129	1	7.78e-47	195
	NODE_53927_length_130_cov_46.811321	93.798	129	99230	130	61898	62026	129	1	7.78e-47	195
	NODE_53146_length_131_cov_14.888889	93.798	129	99230	131	37709	37837	129	1	7.78e-47	195
	NODE_53146_length_131_cov_14.888889	93.798	129	99230	131	68686	68814	1	129	7.78e-47	195
	NODE_36643_length_145_cov_15.088235	93.793	145	99230	145	24310	24454	145	1	4.62e-54	219
	NODE_30384_length_150_cov_3640.616438	93.793	145	99230	150	45031	45174	145	1	1.66e-53	217
	NODE_884_length_766_cov_150.394775	93.759	721	99230	766	75447	76163	739	28	0	1070
	NODE_17759_length_242_cov_1397.242424	93.75	192	99230	242	61880	62071	28	219	3.47e-75	289
	NODE_17759_length_242_cov_1397.242424	93.75	192	99230	242	19759	19949	219	28	1.25e-74	287
	NODE_46654_length_136_cov_10.966102	93.75	128	99230	136	68657	68784	128	1	2.8e-46	193
	NODE_34172_length_147_cov_73.928571	93.75	128	99230	147	37689	37816	128	1	2.8e-46	193
	NODE_56836_length_128_cov_33.490196	93.75	128	99230	128	37757	37884	128	1	2.8e-46	193
	NODE_19841_length_229_cov_2674.480263	93.72	207	99230	229	41315	41521	11	217	7.41e-82	311
	NODE_18700_length_236_cov_28140.465409	93.717	191	99230	236	45031	45219	43	233	4.49e-74	285
	NODE_38459_length_143_cov_24.454545	93.706	143	99230	143	61886	62028	143	1	5.97e-53	215
	NODE_23939_length_155_cov_17.525641	93.706	143	99230	155	68631	68773	145	3	5.97e-53	215
	NODE_38541_length_143_cov_20.166667	93.706	143	99230	143	24310	24452	1	143	5.97e-53	215
	NODE_38301_length_143_cov_39.696970	93.706	143	99230	143	41339	41481	143	1	5.97e-53	215
	NODE_38764_length_143_cov_13.045455	93.706	143	99230	143	45077	45219	143	1	5.97e-53	215
	NODE_38764_length_143_cov_13.045455	93.706	143	99230	143	37750	37892	143	1	5.97e-53	215
	NODE_38676_length_143_cov_15.439394	93.706	143	99230	143	45082	45224	143	1	5.97e-53	215
	NODE_57472_length_127_cov_1949.980000	93.701	127	99230	127	61937	62063	1	127	1.01e-45	191
	NODE_58857_length_127_cov_13.140000	93.701	127	99230	127	37749	37875	1	127	1.01e-45	191
	NODE_18700_length_236_cov_28140.465409	93.689	206	99230	236	41318	41521	233	28	9.58e-81	307
	NODE_18734_length_236_cov_207.974843	93.689	206	99230	236	19748	19952	208	4	9.58e-81	307
	NODE_17028_length_247_cov_1706.582353	93.689	206	99230	247	19748	19952	230	25	9.58e-81	307
	NODE_28452_length_152_cov_53.773333	93.662	142	99230	152	61893	62034	1	142	2.15e-52	213
	NODE_38781_length_143_cov_7.939394	93.662	142	99230	143	37752	37893	143	2	2.15e-52	213
	NODE_39668_length_142_cov_16.569231	93.662	142	99230	142	24287	24428	1	142	2.15e-52	213
	NODE_39668_length_142_cov_16.569231	93.662	142	99230	142	68684	68825	142	1	2.15e-52	213
	NODE_36643_length_145_cov_15.088235	93.662	142	99230	145	41348	41489	4	145	2.15e-52	213
	NODE_38541_length_143_cov_20.166667	93.662	142	99230	143	41348	41489	142	1	2.15e-52	213
	NODE_37633_length_144_cov_14.552239	93.662	142	99230	144	37758	37899	144	3	2.15e-52	213
	NODE_20143_length_223_cov_4322.328767	93.651	189	99230	223	45031	45219	32	220	1.61e-73	283
	NODE_43827_length_138_cov_26.344262	93.651	126	99230	138	61880	62005	126	1	3.62e-45	189
	NODE_43704_length_138_cov_37.655738	93.651	126	99230	138	68674	68799	136	11	3.62e-45	189
	NODE_58857_length_127_cov_13.140000	93.651	126	99230	127	61898	62023	126	1	3.62e-45	189
	NODE_17525_length_244_cov_10.000000	93.617	188	99230	244	77196	77383	25	212	5.81e-73	281
	NODE_40735_length_141_cov_17.000000	93.617	141	99230	141	68644	68784	1	141	7.73e-52	211
	NODE_28452_length_152_cov_53.773333	93.617	141	99230	152	37739	37879	141	1	7.73e-52	211
	NODE_40777_length_141_cov_15.265625	93.617	141	99230	141	61894	62034	141	1	7.73e-52	211
	NODE_40825_length_141_cov_13.921875	93.617	141	99230	141	37752	37892	141	2	2.78e-51	209
	NODE_37633_length_144_cov_14.552239	93.617	141	99230	144	41312	41452	4	144	7.73e-52	211
	NODE_20861_length_197_cov_5.391667	93.605	172	99230	197	19779	19949	197	26	3.52e-65	255
	NODE_17958_length_241_cov_78.085366	93.596	203	99230	241	19748	19949	29	230	4.46e-79	302
	NODE_17764_length_242_cov_1074.830303	93.596	203	99230	242	19748	19949	29	231	4.46e-79	302
	NODE_15601_length_258_cov_59.618785	93.596	203	99230	258	19748	19949	230	28	4.46e-79	302
	NODE_21191_length_183_cov_204.084906	93.59	156	99230	183	45065	45219	1	156	5.93e-58	231
	NODE_28445_length_152_cov_54.746667	93.59	156	99230	152	45065	45220	152	2	7.67e-57	228
	NODE_40777_length_141_cov_15.265625	93.571	140	99230	141	37739	37878	2	141	2.78e-51	209
	NODE_33613_length_148_cov_15.676056	93.571	140	99230	148	43274	43413	146	7	2.78e-51	209
	NODE_31003_length_150_cov_63.136986	93.571	140	99230	150	41313	41452	140	1	2.78e-51	209
	NODE_40984_length_140_cov_532.888889	93.571	140	99230	140	24345	24484	140	1	2.78e-51	209
	NODE_16515_length_251_cov_1727.287356	93.564	202	99230	251	24280	24481	222	21	4.46e-79	302
	NODE_31003_length_150_cov_63.136986	93.525	139	99230	150	24347	24485	1	139	1e-50	207
	NODE_32586_length_149_cov_15.611111	93.525	139	99230	149	24347	24485	1	139	1e-50	207
	NODE_32586_length_149_cov_15.611111	93.525	139	99230	149	41314	41452	139	1	1e-50	207
	NODE_25744_length_154_cov_25.974026	93.506	154	99230	154	24321	24474	1	154	2.13e-57	230
	NODE_25908_length_154_cov_18.844156	93.506	154	99230	154	45034	45187	154	1	2.13e-57	230
	NODE_25602_length_154_cov_31.857143	93.506	154	99230	154	45049	45202	154	1	2.13e-57	230
	NODE_25127_length_154_cov_58.129870	93.506	154	99230	154	24292	24444	1	154	7.67e-57	228
	NODE_60085_length_126_cov_21.285714	93.496	123	99230	126	43312	43434	126	4	1.68e-43	183
	NODE_23499_length_155_cov_30.641026	93.478	138	99230	155	68631	68768	138	1	3.6e-50	206
	NODE_44138_length_138_cov_13.524590	93.478	138	99230	138	61886	62023	138	1	3.6e-50	206
	NODE_14187_length_270_cov_0.968912	93.478	92	99230	270	44293	44382	155	64	4.78e-29	135
	NODE_34670_length_147_cov_14.900000	93.478	138	99230	147	26980	27117	1	138	3.6e-50	206
	NODE_42926_length_139_cov_16.677419	93.478	138	99230	139	41315	41452	2	139	3.6e-50	206
	NODE_42926_length_139_cov_16.677419	93.478	138	99230	139	24347	24484	139	2	3.6e-50	206
	NODE_42886_length_139_cov_18.403226	93.478	138	99230	139	41315	41452	2	139	3.6e-50	206
	NODE_42886_length_139_cov_18.403226	93.478	138	99230	139	24347	24484	139	2	3.6e-50	206
	NODE_41070_length_140_cov_265.285714	93.478	138	99230	140	41317	41454	3	140	3.6e-50	206
	NODE_41070_length_140_cov_265.285714	93.478	138	99230	140	37756	37893	140	3	3.6e-50	206
	NODE_41070_length_140_cov_265.285714	93.478	138	99230	140	24345	24482	140	3	3.6e-50	206
	NODE_21271_length_179_cov_630.901961	93.478	138	99230	179	68697	68834	16	152	1.29e-49	204
	NODE_27371_length_153_cov_24.697368	93.464	153	99230	153	24311	24463	153	1	7.67e-57	228
	NODE_21261_length_180_cov_231.679612	93.464	153	99230	180	24329	24481	180	28	7.67e-57	228
	NODE_27337_length_153_cov_27.263158	93.464	153	99230	153	45050	45202	153	1	7.67e-57	228
	NODE_25942_length_154_cov_17.220779	93.464	153	99230	154	45050	45202	153	1	7.67e-57	228
	NODE_21356_length_176_cov_890.858586	93.464	153	99230	176	45027	45179	154	2	7.67e-57	228
	NODE_27708_length_152_cov_413.973333	93.464	153	99230	152	19761	19912	1	152	2.76e-56	226
	NODE_27708_length_152_cov_413.973333	93.464	153	99230	152	41355	41507	152	1	2.76e-56	226
	NODE_21550_length_170_cov_7846.526882	93.452	168	99230	170	37689	37856	168	1	1.64e-63	250
	NODE_21550_length_170_cov_7846.526882	93.452	168	99230	170	61916	62083	1	168	1.64e-63	250
	NODE_66209_length_122_cov_17.688889	93.443	122	99230	122	68637	68758	122	1	6.06e-43	182
	NODE_45353_length_137_cov_13.800000	93.431	137	99230	137	61886	62022	137	1	1.29e-49	204
	NODE_44116_length_138_cov_14.032787	93.431	137	99230	138	41358	41494	138	2	1.29e-49	204
	NODE_43040_length_139_cov_13.983871	93.431	137	99230	139	37705	37841	1	137	1.29e-49	204
	NODE_26331_length_153_cov_162.421053	93.421	152	99230	153	61912	62063	1	152	2.76e-56	226
	NODE_25595_length_154_cov_32.246753	93.421	152	99230	154	61880	62031	152	1	2.76e-56	226
	NODE_25313_length_154_cov_46.558442	93.421	152	99230	154	19800	19949	2	152	3.57e-55	222
	NODE_22551_length_155_cov_243.320513	93.421	152	99230	155	19692	19842	152	1	9.93e-56	224
	NODE_636_length_829_cov_118.711436	93.382	680	99230	829	16824	17497	124	802	0	1000
	NODE_46654_length_136_cov_10.966102	93.382	136	99230	136	61898	62033	136	1	4.65e-49	202
	NODE_46462_length_136_cov_17.915254	93.382	136	99230	136	37709	37844	136	1	4.65e-49	202
	NODE_27412_length_153_cov_21.921053	93.377	151	99230	153	61884	62034	1	151	9.93e-56	224
	NODE_30196_length_151_cov_18.486486	93.377	151	99230	151	61884	62034	151	1	9.93e-56	224
	NODE_26507_length_153_cov_105.552632	93.377	151	99230	153	41318	41468	151	1	9.93e-56	224
	NODE_24943_length_154_cov_76.298701	93.377	151	99230	154	41373	41521	153	3	3.57e-55	222
	NODE_24943_length_154_cov_76.298701	93.377	151	99230	154	19748	19895	4	154	1.28e-54	220
	NODE_14501_length_267_cov_22.147368	93.373	166	99230	267	45277	45442	267	102	2.12e-62	246
	NODE_20491_length_210_cov_377.736842	93.37	181	99230	210	24280	24460	30	210	4.52e-69	268
	NODE_20838_length_197_cov_1040.491667	93.367	196	99230	197	19748	19943	194	1	3.47e-75	289
	NODE_46625_length_136_cov_13.440678	93.333	135	99230	136	61931	62065	2	136	1.67e-48	200
	NODE_32191_length_149_cov_46.638889	93.333	150	99230	149	41349	41498	1	149	1.28e-54	220
	NODE_32191_length_149_cov_46.638889	93.333	150	99230	149	45039	45188	149	1	1.28e-54	220
	NODE_32191_length_149_cov_46.638889	93.333	150	99230	149	24301	24450	149	1	1.28e-54	220
	NODE_29280_length_151_cov_166.837838	93.333	135	99230	151	61880	62014	135	1	1.67e-48	200
	NODE_40533_length_141_cov_29.406250	93.333	135	99230	141	61900	62034	1	135	1.67e-48	200
	NODE_31395_length_150_cov_18.123288	93.333	150	99230	150	45053	45202	150	1	3.57e-55	222
	NODE_30590_length_150_cov_197.136986	93.333	150	99230	150	45047	45196	150	1	3.57e-55	222
	NODE_30379_length_150_cov_5704.438356	93.333	150	99230	150	50250	50399	1	150	3.57e-55	222
	NODE_29973_length_151_cov_33.527027	93.333	150	99230	151	24298	24447	1	150	3.57e-55	222
	NODE_15873_length_256_cov_35.089385	93.333	150	99230	256	76046	76192	196	47	4.62e-54	219
	NODE_29959_length_151_cov_34.527027	93.289	149	99230	151	61886	62034	151	3	1.28e-54	220
	NODE_29733_length_151_cov_63.418919	93.289	149	99230	151	61886	62034	1	149	1.28e-54	220
	NODE_27678_length_152_cov_1061.680000	93.289	149	99230	152	61886	62034	1	149	1.28e-54	220
	NODE_27573_length_153_cov_14.618421	93.289	149	99230	153	61886	62034	1	149	1.28e-54	220
	NODE_27322_length_153_cov_28.078947	93.289	149	99230	153	61886	62034	153	5	1.28e-54	220
	NODE_24854_length_154_cov_89.000000	93.289	149	99230	154	61886	62034	154	6	1.28e-54	220
	NODE_32400_length_149_cov_25.041667	93.289	149	99230	149	61885	62033	1	149	1.28e-54	220
	NODE_32219_length_149_cov_42.902778	93.289	149	99230	149	61885	62033	149	1	1.28e-54	220
	NODE_31966_length_149_cov_108.819444	93.289	149	99230	149	61886	62034	149	1	1.28e-54	220
	NODE_31892_length_149_cov_134.972222	93.289	149	99230	149	61886	62034	149	1	1.28e-54	220
	NODE_28897_length_152_cov_16.480000	93.289	149	99230	152	68682	68830	4	152	1.28e-54	220
	NODE_32101_length_149_cov_63.333333	93.289	149	99230	149	24318	24466	149	1	1.28e-54	220
	NODE_27708_length_152_cov_413.973333	93.289	149	99230	152	45031	45179	2	149	4.62e-54	219
	NODE_29973_length_151_cov_33.527027	93.289	149	99230	151	45036	45184	1	149	1.28e-54	220
	NODE_32507_length_149_cov_19.222222	93.289	149	99230	149	19769	19916	1	149	4.62e-54	219
	NODE_41259_length_140_cov_94.968254	93.284	134	99230	140	61901	62034	140	7	6.02e-48	198
	NODE_48725_length_134_cov_29.298246	93.284	134	99230	134	24290	24423	1	134	6.02e-48	198
	NODE_48725_length_134_cov_29.298246	93.284	134	99230	134	68689	68822	134	1	6.02e-48	198
	NODE_17411_length_245_cov_1.190476	93.264	193	99230	245	19758	19949	29	220	1.61e-73	283
	NODE_25744_length_154_cov_25.974026	93.243	148	99230	154	61887	62034	154	7	4.62e-54	219
	NODE_33390_length_148_cov_26.915493	93.243	148	99230	148	61886	62033	1	148	4.62e-54	219
	NODE_21473_length_172_cov_1403.747368	93.243	148	99230	172	37750	37897	3	150	4.62e-54	219
	NODE_30212_length_151_cov_17.689189	93.243	148	99230	151	37752	37899	1	148	4.62e-54	219
	NODE_33469_length_148_cov_21.887324	93.243	148	99230	148	45066	45213	148	1	4.62e-54	219
	NODE_33363_length_148_cov_28.746479	93.243	148	99230	148	45055	45202	148	1	4.62e-54	219
	NODE_33303_length_148_cov_36.084507	93.243	148	99230	148	45054	45201	148	1	4.62e-54	219
	NODE_20510_length_209_cov_1256.492424	93.237	207	99230	209	41315	41521	2	207	1.24e-79	303
	NODE_15560_length_258_cov_792.928177	93.237	207	99230	258	19748	19953	230	24	1.24e-79	303
	NODE_1453_length_662_cov_34.774359	93.233	266	99230	662	28093	28358	566	301	2.57e-106	392
	NODE_50191_length_133_cov_20.678571	93.233	133	99230	133	68639	68771	133	1	2.16e-47	196
	NODE_49939_length_133_cov_37.535714	93.233	133	99230	133	68637	68769	1	133	2.16e-47	196
	NODE_49285_length_133_cov_809.107143	93.233	133	99230	133	61888	62020	133	1	2.16e-47	196
	NODE_50270_length_133_cov_18.321429	93.233	133	99230	133	37764	37896	133	1	2.16e-47	196
	NODE_46462_length_136_cov_17.915254	93.233	133	99230	136	24298	24430	136	4	2.16e-47	196
	NODE_20510_length_209_cov_1256.492424	93.229	192	99230	209	45031	45222	192	2	5.81e-73	281
	NODE_19512_length_231_cov_450.246753	93.22	177	99230	231	66317	66493	203	27	7.56e-67	261
	NODE_19512_length_231_cov_450.246753	93.22	177	99230	231	77567	77743	27	203	7.56e-67	261
	NODE_27510_length_153_cov_16.960526	93.197	147	99230	153	68639	68785	1	147	1.66e-53	217
	NODE_34618_length_147_cov_17.542857	93.197	147	99230	147	61886	62032	1	147	1.66e-53	217
	NODE_34186_length_147_cov_69.314286	93.197	147	99230	147	61886	62032	1	147	1.66e-53	217
	NODE_47862_length_135_cov_5.258621	93.182	132	99230	135	68631	68762	4	135	7.78e-47	195
	NODE_41669_length_140_cov_24.047619	93.182	132	99230	140	43330	43461	1	132	7.78e-47	195
	NODE_41633_length_140_cov_26.380952	93.182	132	99230	140	68631	68762	132	1	7.78e-47	195
	NODE_33633_length_148_cov_14.901408	93.182	132	99230	148	43330	43461	1	132	7.78e-47	195
	NODE_30278_length_151_cov_14.891892	93.182	132	99230	151	43330	43461	1	132	7.78e-47	195
	NODE_28459_length_152_cov_52.786667	93.151	146	99230	152	61889	62034	1	146	5.97e-53	215
	NODE_35725_length_146_cov_6.347826	93.151	146	99230	146	61887	62032	1	146	5.97e-53	215
	NODE_35431_length_146_cov_28.579710	93.151	146	99230	146	61886	62031	1	146	5.97e-53	215
	NODE_20486_length_210_cov_7600.759398	93.137	204	99230	210	41318	41521	206	3	1.6e-78	300
	NODE_20435_length_212_cov_3016.340741	93.137	204	99230	212	41318	41521	206	3	1.6e-78	300
	NODE_10278_length_312_cov_321.068085	93.13	131	99230	312	45031	45161	131	1	2.8e-46	193
	NODE_29497_length_151_cov_102.445946	93.103	145	99230	151	61890	62034	1	145	2.15e-52	213
	NODE_36352_length_145_cov_34.676471	93.103	145	99230	145	61886	62030	1	145	2.15e-52	213
	NODE_36205_length_145_cov_59.455882	93.103	145	99230	145	61886	62030	145	1	2.15e-52	213
	NODE_34442_length_147_cov_27.985714	93.103	145	99230	147	24325	24469	145	1	2.15e-52	213
	NODE_4081_length_458_cov_379.952756	93.077	130	99230	458	45031	45160	327	456	1.01e-45	191
	NODE_20222_length_220_cov_1120.293706	93.069	202	99230	220	24280	24481	204	3	2.07e-77	296
	NODE_2369_length_557_cov_260.158333	93.056	72	99230	557	15692	15763	173	102	3.75e-20	106
	NODE_37184_length_144_cov_55.701493	93.056	144	99230	144	61886	62029	1	144	7.73e-52	211
	NODE_21651_length_168_cov_3039.032967	93.056	144	99230	168	24341	24484	168	25	7.73e-52	211
	NODE_17979_length_241_cov_7.682927	93.048	187	99230	241	50220	50405	209	24	3.49e-70	272
	NODE_636_length_829_cov_118.711436	93.043	115	99230	829	18814	18928	140	27	1.7e-38	167
	NODE_20781_length_199_cov_1238.434426	93.038	158	99230	199	45031	45188	157	1	2.13e-57	230
	NODE_22087_length_158_cov_10181.148148	93.038	158	99230	158	24298	24455	1	158	5.93e-58	231
	NODE_22087_length_158_cov_10181.148148	93.038	158	99230	158	68657	68814	158	1	5.93e-58	231
	NODE_22087_length_158_cov_10181.148148	93.038	158	99230	158	37709	37866	1	158	5.93e-58	231
	NODE_21859_length_163_cov_890.337209	93.038	158	99230	163	61875	62032	158	1	5.93e-58	231
	NODE_21859_length_163_cov_890.337209	93.038	158	99230	163	37740	37897	1	158	5.93e-58	231
	NODE_22168_length_157_cov_27.225000	93.038	158	99230	157	19770	19926	1	157	2.13e-57	230
	NODE_20861_length_197_cov_5.391667	93.023	172	99230	197	45048	45219	197	26	4.55e-64	252
	NODE_55545_length_129_cov_26.653846	93.023	129	99230	129	68637	68765	129	1	3.62e-45	189
	NODE_55400_length_129_cov_34.384615	93.023	129	99230	129	68637	68765	129	1	3.62e-45	189
	NODE_44826_length_137_cov_44.250000	93.023	129	99230	137	68657	68785	3	131	3.62e-45	189
	NODE_45523_length_136_cov_552.694915	93.023	129	99230	136	68657	68785	135	7	3.62e-45	189
	NODE_53146_length_131_cov_14.888889	93.023	129	99230	131	24298	24426	129	1	3.62e-45	189
	NODE_38301_length_143_cov_39.696970	93.007	143	99230	143	24318	24460	1	143	2.78e-51	209
	NODE_21514_length_171_cov_391.489362	92.982	171	99230	171	41329	41499	1	171	1.64e-63	250
	NODE_21514_length_171_cov_391.489362	92.982	171	99230	171	45038	45208	171	1	1.64e-63	250
	NODE_21514_length_171_cov_391.489362	92.982	171	99230	171	37711	37881	171	1	1.64e-63	250
	NODE_32624_length_149_cov_14.361111	92.969	128	99230	149	26917	27044	128	1	1.3e-44	187
	NODE_56836_length_128_cov_33.490196	92.969	128	99230	128	61888	62015	1	128	1.3e-44	187
	NODE_39279_length_142_cov_55.461538	92.958	142	99230	142	61886	62027	1	142	1e-50	207
	NODE_38781_length_143_cov_7.939394	92.958	142	99230	143	61879	62020	2	143	1e-50	207
	NODE_36643_length_145_cov_15.088235	92.958	142	99230	145	68658	68799	1	142	1e-50	207
	NODE_39614_length_142_cov_18.923077	92.958	142	99230	142	41337	41478	142	1	1e-50	207
	NODE_37633_length_144_cov_14.552239	92.958	142	99230	144	24347	24488	144	3	1e-50	207
	NODE_22042_length_159_cov_416.012195	92.949	156	99230	159	45173	45328	1	156	7.67e-57	228
	NODE_40777_length_141_cov_15.265625	92.908	141	99230	141	68645	68785	141	1	3.6e-50	206
	NODE_40849_length_141_cov_13.406250	92.908	141	99230	141	61884	62024	141	1	3.6e-50	206
	NODE_40825_length_141_cov_13.921875	92.908	141	99230	141	61880	62020	2	141	1.29e-49	204
	NODE_21651_length_168_cov_3039.032967	92.908	141	99230	168	26977	27117	168	28	3.6e-50	206
	NODE_21651_length_168_cov_3039.032967	92.908	141	99230	168	82953	83093	28	168	3.6e-50	206
	NODE_21271_length_179_cov_630.901961	92.908	141	99230	179	45031	45171	137	1	4.65e-49	202
	NODE_17457_length_244_cov_984.365269	92.903	155	99230	244	45261	45415	19	173	2.76e-56	226
	NODE_21271_length_179_cov_630.901961	92.903	155	99230	179	19748	19901	151	1	1.28e-54	220
	NODE_4652_length_435_cov_14.396648	92.891	422	99230	435	76738	77159	2	422	1.81e-172	612
	NODE_17788_length_242_cov_287.278788	92.891	211	99230	242	19748	19956	222	15	4.46e-79	302
	NODE_17761_length_242_cov_1143.175758	92.857	196	99230	242	45031	45226	27	222	4.49e-74	285
	NODE_16632_length_250_cov_2402.092486	92.857	182	99230	250	50221	50402	50	231	5.85e-68	265
	NODE_16632_length_250_cov_2402.092486	92.857	56	99230	250	46376	46431	40	95	6.32e-13	82.4
	NODE_18527_length_237_cov_21707.587500	92.857	112	99230	237	41767	41878	24	135	2.19e-37	163
	NODE_20645_length_204_cov_468.141732	92.857	182	99230	204	41329	41510	204	23	5.85e-68	265
	NODE_35129_length_146_cov_87.449275	92.857	140	99230	146	61895	62034	1	140	1.29e-49	204
	NODE_41410_length_140_cov_50.634921	92.857	140	99230	140	61886	62025	140	1	1.29e-49	204
	NODE_27472_length_153_cov_18.960526	92.857	154	99230	153	24326	24478	153	1	3.57e-55	222
	NODE_25127_length_154_cov_58.129870	92.857	154	99230	154	41355	41507	154	1	3.57e-55	222
	NODE_41948_length_140_cov_13.444444	92.857	140	99230	140	24314	24453	1	140	1.29e-49	204
	NODE_41948_length_140_cov_13.444444	92.857	140	99230	140	68659	68798	140	1	1.29e-49	204
	NODE_22168_length_157_cov_27.225000	92.857	154	99230	157	45043	45196	5	157	3.57e-55	222
	NODE_41259_length_140_cov_94.968254	92.857	140	99230	140	24321	24460	1	140	1.29e-49	204
	NODE_38301_length_143_cov_39.696970	92.857	140	99230	143	37729	37868	1	140	1.29e-49	204
	NODE_27105_length_153_cov_44.763158	92.857	154	99230	153	19779	19931	1	153	3.57e-55	222
	NODE_25351_length_154_cov_44.402597	92.857	154	99230	154	19779	19931	154	1	3.57e-55	222
	NODE_60430_length_126_cov_9.755102	92.857	126	99230	126	68637	68762	1	126	1.68e-43	183
	NODE_17788_length_242_cov_287.278788	92.823	209	99230	242	24280	24487	221	16	1.6e-78	300
	NODE_27412_length_153_cov_21.921053	92.81	153	99230	153	46176	46325	1	153	4.62e-54	219
	NODE_27120_length_153_cov_43.644737	92.81	153	99230	153	37723	37875	153	1	3.57e-55	222
	NODE_21261_length_180_cov_231.679612	92.81	153	99230	180	68631	68783	28	180	3.57e-55	222
	NODE_27708_length_152_cov_413.973333	92.81	153	99230	152	24292	24444	1	152	1.28e-54	220
	NODE_29013_length_152_cov_9.640000	92.81	153	99230	152	19760	19911	152	1	1.28e-54	220
	NODE_27605_length_153_cov_13.513158	92.81	153	99230	153	19774	19925	1	153	1.28e-54	220
	NODE_42410_length_139_cov_83.758065	92.806	139	99230	139	61886	62024	1	139	4.65e-49	202
	NODE_42295_length_139_cov_137.612903	92.806	139	99230	139	61886	62024	139	1	4.65e-49	202
	NODE_40840_length_141_cov_13.593750	92.806	139	99230	141	24309	24447	141	3	4.65e-49	202
	NODE_32586_length_149_cov_15.611111	92.806	139	99230	149	43330	43468	1	139	4.65e-49	202
	NODE_34172_length_147_cov_73.928571	92.8	125	99230	147	26917	27041	125	1	6.06e-43	182
	NODE_57472_length_127_cov_1949.980000	92.8	125	99230	127	43282	43406	126	2	6.06e-43	182
	NODE_8254_length_344_cov_87.475655	92.784	291	99230	344	75457	75746	29	318	1.18e-114	420
	NODE_25595_length_154_cov_32.246753	92.763	152	99230	154	68631	68782	152	1	1.28e-54	220
	NODE_27120_length_153_cov_43.644737	92.763	152	99230	153	68648	68799	1	152	1.28e-54	220
	NODE_26034_length_154_cov_14.233766	92.763	152	99230	154	37690	37841	154	3	1.28e-54	220
	NODE_26875_length_153_cov_61.013158	92.763	152	99230	153	24331	24481	1	151	4.62e-54	219
	NODE_26412_length_153_cov_127.460526	92.763	152	99230	153	24331	24481	153	3	4.62e-54	219
	NODE_25313_length_154_cov_46.558442	92.763	152	99230	154	45069	45219	2	152	4.62e-54	219
	NODE_24820_length_154_cov_97.194805	92.763	152	99230	154	45068	45219	154	3	1.28e-54	220
	NODE_28584_length_152_cov_37.840000	92.763	152	99230	152	19770	19920	152	1	4.62e-54	219
	NODE_28553_length_152_cov_40.386667	92.763	152	99230	152	19781	19931	152	1	4.62e-54	219
	NODE_18734_length_236_cov_207.974843	92.754	207	99230	236	41315	41521	4	209	5.77e-78	298
	NODE_17028_length_247_cov_1706.582353	92.754	207	99230	247	41315	41521	25	231	1.6e-78	300
	NODE_44138_length_138_cov_13.524590	92.754	138	99230	138	68637	68774	138	1	1.67e-48	200
	NODE_34670_length_147_cov_14.900000	92.754	138	99230	147	41318	41455	138	1	1.67e-48	200
	NODE_44067_length_138_cov_15.606557	92.754	138	99230	138	61886	62023	1	138	1.67e-48	200
	NODE_44035_length_138_cov_16.770492	92.754	138	99230	138	61886	62023	138	1	1.67e-48	200
	NODE_43578_length_138_cov_53.540984	92.754	138	99230	138	61884	62021	1	138	1.67e-48	200
	NODE_43578_length_138_cov_53.540984	92.754	138	99230	138	68635	68772	1	138	1.67e-48	200
	NODE_36614_length_145_cov_16.205882	92.754	138	99230	145	41335	41472	145	8	1.67e-48	200
	NODE_10190_length_313_cov_168.127119	92.746	193	99230	313	41096	41288	85	277	2.09e-72	279
	NODE_20272_length_218_cov_893.617021	92.746	193	99230	218	19761	19952	193	1	7.51e-72	278
	NODE_63261_length_124_cov_17.574468	92.742	124	99230	124	68637	68760	124	1	2.18e-42	180
	NODE_20895_length_195_cov_296.983051	92.727	165	99230	195	24317	24481	192	28	3.54e-60	239
	NODE_17195_length_246_cov_275.644970	92.727	165	99230	246	64256	64420	56	219	1.27e-59	237
	NODE_15839_length_256_cov_917.245810	92.718	206	99230	256	19748	19952	228	23	2.07e-77	296
	NODE_27412_length_153_cov_21.921053	92.715	151	99230	153	68635	68785	1	151	4.62e-54	219
	NODE_30196_length_151_cov_18.486486	92.715	151	99230	151	68635	68785	151	1	4.62e-54	219
	NODE_30196_length_151_cov_18.486486	92.715	151	99230	151	46176	46323	151	1	5.97e-53	215
	NODE_26507_length_153_cov_105.552632	92.715	151	99230	153	68631	68781	151	1	4.62e-54	219
	NODE_26507_length_153_cov_105.552632	92.715	151	99230	153	61880	62030	151	1	4.62e-54	219
	NODE_26875_length_153_cov_61.013158	92.715	151	99230	153	41318	41468	151	1	4.62e-54	219
	NODE_26412_length_153_cov_127.460526	92.715	151	99230	153	41318	41468	3	153	4.62e-54	219
	NODE_30871_length_150_cov_91.000000	92.715	151	99230	150	24327	24476	150	1	1.66e-53	217
	NODE_25313_length_154_cov_46.558442	92.715	151	99230	154	61880	62030	152	2	4.62e-54	219
	NODE_21356_length_176_cov_890.858586	92.715	151	99230	176	68670	68820	1	151	4.62e-54	219
	NODE_21356_length_176_cov_890.858586	92.715	151	99230	176	24292	24442	151	1	4.62e-54	219
	NODE_29973_length_151_cov_33.527027	92.715	151	99230	151	41351	41501	151	1	4.62e-54	219
	NODE_29973_length_151_cov_33.527027	92.715	151	99230	151	19767	19916	1	151	1.66e-53	217
	NODE_18734_length_236_cov_207.974843	92.708	192	99230	236	45031	45222	194	4	2.7e-71	276
	NODE_45353_length_137_cov_13.800000	92.701	137	99230	137	68637	68773	137	1	6.02e-48	198
	NODE_45236_length_137_cov_16.916667	92.701	137	99230	137	37691	37827	1	137	6.02e-48	198
	NODE_45133_length_137_cov_20.600000	92.701	137	99230	137	61886	62022	1	137	6.02e-48	198
	NODE_44978_length_137_cov_29.033333	92.701	137	99230	137	61886	62022	1	137	6.02e-48	198
	NODE_42823_length_139_cov_20.741935	92.701	137	99230	139	37720	37856	139	3	6.02e-48	198
	NODE_42823_length_139_cov_20.741935	92.701	137	99230	139	68667	68803	3	139	6.02e-48	198
	NODE_24943_length_154_cov_76.298701	92.701	137	99230	154	45031	45165	18	154	2.16e-47	196
	NODE_19510_length_231_cov_488.493506	92.694	219	99230	231	61876	62094	10	228	1.59e-83	316
	NODE_17635_length_243_cov_248.831325	92.694	219	99230	243	41503	41719	243	25	5.73e-83	315
	NODE_19841_length_229_cov_2674.480263	92.683	205	99230	229	24280	24484	215	11	2.07e-77	296
	NODE_20510_length_209_cov_1256.492424	92.683	205	99230	209	24280	24484	205	2	7.46e-77	294
	NODE_18734_length_236_cov_207.974843	92.683	205	99230	236	24280	24484	207	4	7.46e-77	294
	NODE_15976_length_255_cov_571.578652	92.683	205	99230	255	41515	41719	29	231	7.46e-77	294
	NODE_17315_length_245_cov_1175.279762	92.683	82	99230	245	18814	18895	164	245	4.82e-24	119
	NODE_20658_length_204_cov_20.850394	92.67	191	99230	204	19748	19937	14	204	9.72e-71	274
	NODE_30590_length_150_cov_197.136986	92.667	150	99230	150	19778	19926	150	1	5.97e-53	215
	NODE_19687_length_230_cov_409.470588	92.655	177	99230	230	66317	66493	201	27	1.27e-64	254
	NODE_21299_length_178_cov_883.594059	92.655	177	99230	178	43282	43458	177	1	3.52e-65	255
	NODE_16515_length_251_cov_1727.287356	92.647	204	99230	251	37689	37892	224	21	7.46e-77	294
	NODE_15581_length_258_cov_206.149171	92.647	204	99230	258	61880	62083	28	231	7.46e-77	294
	NODE_17958_length_241_cov_78.085366	92.647	204	99230	241	41318	41521	230	28	2.68e-76	292
	NODE_46549_length_136_cov_15.101695	92.647	136	99230	136	61885	62020	1	136	2.16e-47	196
	NODE_45882_length_136_cov_70.355932	92.647	136	99230	136	68637	68772	136	1	2.16e-47	196
	NODE_45882_length_136_cov_70.355932	92.647	136	99230	136	61886	62021	136	1	2.16e-47	196
	NODE_39614_length_142_cov_18.923077	92.647	136	99230	142	61899	62034	142	7	2.16e-47	196
	NODE_42489_length_139_cov_60.435484	92.647	136	99230	139	61880	62014	137	3	7.78e-47	195
	NODE_21271_length_179_cov_630.901961	92.647	136	99230	179	24280	24415	150	16	7.78e-47	195
	NODE_45523_length_136_cov_552.694915	92.647	136	99230	136	24321	24456	1	136	2.16e-47	196
	NODE_14525_length_267_cov_4.521053	92.638	163	99230	267	18814	18976	209	48	1.65e-58	233
	NODE_17832_length_242_cov_15.569697	92.632	190	99230	242	24292	24481	26	215	9.72e-71	274
	NODE_66256_length_122_cov_16.777778	92.623	122	99230	122	68637	68758	122	1	2.82e-41	176
	NODE_29959_length_151_cov_34.527027	92.617	149	99230	151	68637	68785	151	3	5.97e-53	215
	NODE_29733_length_151_cov_63.418919	92.617	149	99230	151	68637	68785	1	149	5.97e-53	215
	NODE_27678_length_152_cov_1061.680000	92.617	149	99230	152	68637	68785	1	149	5.97e-53	215
	NODE_27573_length_153_cov_14.618421	92.617	149	99230	153	68637	68785	1	149	5.97e-53	215
	NODE_27322_length_153_cov_28.078947	92.617	149	99230	153	68637	68785	153	5	5.97e-53	215
	NODE_24854_length_154_cov_89.000000	92.617	149	99230	154	68637	68785	154	6	5.97e-53	215
	NODE_32400_length_149_cov_25.041667	92.617	149	99230	149	68636	68784	1	149	5.97e-53	215
	NODE_32219_length_149_cov_42.902778	92.617	149	99230	149	68636	68784	149	1	5.97e-53	215
	NODE_31966_length_149_cov_108.819444	92.617	149	99230	149	68637	68785	149	1	5.97e-53	215
	NODE_31892_length_149_cov_134.972222	92.617	149	99230	149	68637	68785	149	1	5.97e-53	215
	NODE_28897_length_152_cov_16.480000	92.617	149	99230	152	24282	24430	152	4	5.97e-53	215
	NODE_26168_length_153_cov_488.815789	92.617	149	99230	153	68682	68829	5	153	2.15e-52	213
	NODE_26168_length_153_cov_488.815789	92.617	149	99230	153	24283	24430	153	5	2.15e-52	213
	NODE_29013_length_152_cov_9.640000	92.617	149	99230	152	45031	45179	150	3	2.15e-52	213
	NODE_15605_length_258_cov_55.723757	92.611	203	99230	258	19748	19949	29	231	9.65e-76	291
	NODE_20486_length_210_cov_7600.759398	92.593	189	99230	210	45031	45219	18	206	3.49e-70	272
	NODE_20435_length_212_cov_3016.340741	92.593	189	99230	212	45031	45219	18	206	3.49e-70	272
	NODE_17958_length_241_cov_78.085366	92.593	189	99230	241	45031	45219	43	230	1.26e-69	270
	NODE_17764_length_242_cov_1074.830303	92.593	189	99230	242	45031	45219	43	231	3.49e-70	272
	NODE_20369_length_215_cov_4990.355072	92.593	189	99230	215	37704	37892	27	214	1.26e-69	270
	NODE_17759_length_242_cov_1397.242424	92.593	189	99230	242	45031	45219	216	28	3.49e-70	272
	NODE_29280_length_151_cov_166.837838	92.593	135	99230	151	68631	68765	135	1	7.78e-47	195
	NODE_47702_length_135_cov_16.672414	92.593	135	99230	135	61886	62020	135	1	7.78e-47	195
	NODE_47292_length_135_cov_45.810345	92.593	135	99230	135	61886	62020	135	1	7.78e-47	195
	NODE_46500_length_136_cov_16.491525	92.593	135	99230	136	68631	68765	135	1	7.78e-47	195
	NODE_46500_length_136_cov_16.491525	92.593	135	99230	136	61880	62014	135	1	7.78e-47	195
	NODE_47656_length_135_cov_18.275862	92.593	135	99230	135	61892	62026	1	135	7.78e-47	195
	NODE_33633_length_148_cov_14.901408	92.593	135	99230	148	68631	68765	135	1	7.78e-47	195
	NODE_18210_length_239_cov_1556.314815	92.574	202	99230	239	24280	24481	210	9	9.65e-76	291
	NODE_18705_length_236_cov_6137.264151	92.574	202	99230	236	43261	43461	5	206	3.47e-75	289
	NODE_25744_length_154_cov_25.974026	92.568	148	99230	154	68638	68785	154	7	2.15e-52	213
	NODE_33390_length_148_cov_26.915493	92.568	148	99230	148	68637	68784	1	148	2.15e-52	213
	NODE_21473_length_172_cov_1403.747368	92.568	148	99230	172	61875	62022	150	3	2.15e-52	213
	NODE_21001_length_190_cov_3686.353982	92.553	188	99230	190	19763	19949	1	188	4.52e-69	268
	NODE_13556_length_275_cov_128.878788	92.537	134	99230	275	16824	16957	205	72	2.8e-46	193
	NODE_48347_length_134_cov_76.684211	92.537	134	99230	134	61886	62019	134	1	2.8e-46	193
	NODE_48725_length_134_cov_29.298246	92.537	134	99230	134	61938	62071	134	1	2.8e-46	193
	NODE_48725_length_134_cov_29.298246	92.537	134	99230	134	37701	37834	1	134	2.8e-46	193
	NODE_34618_length_147_cov_17.542857	92.517	147	99230	147	68637	68783	1	147	7.73e-52	211
	NODE_34186_length_147_cov_69.314286	92.517	147	99230	147	68637	68783	1	147	7.73e-52	211
	NODE_30212_length_151_cov_17.689189	92.517	147	99230	151	61874	62020	147	1	7.73e-52	211
	NODE_24344_length_155_cov_5.743590	92.517	147	99230	155	61937	62083	155	9	7.73e-52	211
	NODE_32507_length_149_cov_19.222222	92.517	147	99230	149	45038	45184	1	147	7.73e-52	211
	NODE_15601_length_258_cov_59.618785	92.513	187	99230	258	45033	45219	214	28	4.52e-69	268
	NODE_49285_length_133_cov_809.107143	92.481	133	99230	133	68639	68771	133	1	1.01e-45	191
	NODE_40533_length_141_cov_29.406250	92.481	133	99230	141	68653	68785	3	135	1.01e-45	191
	NODE_39586_length_142_cov_20.215385	92.481	133	99230	142	68631	68763	132	1	3.62e-45	189
	NODE_41259_length_140_cov_94.968254	92.481	133	99230	140	68653	68785	139	7	1.01e-45	191
	NODE_49852_length_133_cov_46.232143	92.481	133	99230	133	61886	62018	1	133	1.01e-45	191
	NODE_49809_length_133_cov_53.000000	92.481	133	99230	133	61886	62018	133	1	1.01e-45	191
	NODE_50270_length_133_cov_18.321429	92.481	133	99230	133	61876	62008	1	133	1.01e-45	191
	NODE_1789_length_618_cov_610.975970	92.473	93	99230	618	44293	44384	297	389	6.19e-28	132
	NODE_28459_length_152_cov_52.786667	92.466	146	99230	152	68640	68785	1	146	2.78e-51	209
	NODE_35725_length_146_cov_6.347826	92.466	146	99230	146	68638	68783	1	146	2.78e-51	209
	NODE_35431_length_146_cov_28.579710	92.466	146	99230	146	68637	68782	1	146	2.78e-51	209
	NODE_32669_length_149_cov_11.194444	92.466	146	99230	149	43268	43413	149	4	2.78e-51	209
	NODE_33512_length_148_cov_19.676056	92.466	146	99230	148	37696	37841	148	3	2.78e-51	209
	NODE_24344_length_155_cov_5.743590	92.466	146	99230	155	37689	37834	9	154	2.78e-51	209
	NODE_24344_length_155_cov_5.743590	92.466	146	99230	155	43261	43406	9	154	2.78e-51	209
	NODE_14396_length_268_cov_19.287958	92.462	199	99230	268	18487	18685	247	50	1.61e-73	283
	NODE_11662_length_294_cov_641.364055	92.442	172	99230	294	16824	16995	208	37	2.12e-62	246
	NODE_20861_length_197_cov_5.391667	92.442	172	99230	197	24310	24481	197	26	2.12e-62	246
	NODE_20838_length_197_cov_1040.491667	92.424	198	99230	197	41324	41521	1	195	2.09e-72	279
	NODE_16632_length_250_cov_2402.092486	92.424	198	99230	250	41520	41717	34	231	1.61e-73	283
	NODE_833_length_775_cov_33.163324	92.424	198	99230	775	87813	88010	44	241	1.61e-73	283
	NODE_46625_length_136_cov_13.440678	92.424	132	99230	136	43282	43413	133	2	3.62e-45	189
	NODE_48903_length_134_cov_19.877193	92.424	132	99230	134	68631	68762	132	1	3.62e-45	189
	NODE_51423_length_132_cov_27.781818	92.424	132	99230	132	61886	62017	132	1	3.62e-45	189
	NODE_29497_length_151_cov_102.445946	92.414	145	99230	151	68641	68785	1	145	1e-50	207
	NODE_36352_length_145_cov_34.676471	92.414	145	99230	145	68637	68781	1	145	1e-50	207
	NODE_36205_length_145_cov_59.455882	92.414	145	99230	145	68637	68781	145	1	1e-50	207
	NODE_33077_length_148_cov_85.408451	92.414	145	99230	148	37697	37841	1	145	1e-50	207
	NODE_33077_length_148_cov_85.408451	92.414	145	99230	148	43269	43413	1	145	1e-50	207
	NODE_36643_length_145_cov_15.088235	92.414	145	99230	145	37721	37865	145	1	1e-50	207
	NODE_17979_length_241_cov_7.682927	92.405	79	99230	241	46354	46431	241	163	8.06e-22	111
	NODE_22087_length_158_cov_10181.148148	92.405	158	99230	158	61906	62063	158	1	2.76e-56	226
	NODE_21859_length_163_cov_890.337209	92.405	158	99230	163	68626	68783	158	1	2.76e-56	226
	NODE_52351_length_131_cov_82.611111	92.366	131	99230	131	61886	62016	131	1	1.3e-44	187
	NODE_53284_length_131_cov_4.407407	92.366	131	99230	131	46220	46347	131	1	1.68e-43	183
	NODE_37184_length_144_cov_55.701493	92.361	144	99230	144	68637	68780	1	144	3.6e-50	206
	NODE_33613_length_148_cov_15.676056	92.361	144	99230	148	37704	37847	144	1	3.6e-50	206
	NODE_24344_length_155_cov_5.743590	92.361	144	99230	155	46232	46372	152	9	4.65e-49	202
	NODE_20838_length_197_cov_1040.491667	92.347	196	99230	197	24280	24475	193	1	2.7e-71	276
	NODE_19510_length_231_cov_488.493506	92.308	221	99230	231	37676	37896	230	10	5.73e-83	315
	NODE_20222_length_220_cov_1120.293706	92.308	208	99230	220	37686	37892	210	3	7.46e-77	294
	NODE_20369_length_215_cov_4990.355072	92.308	195	99230	215	61880	62073	214	21	2.7e-71	276
	NODE_17761_length_242_cov_1143.175758	92.308	195	99230	242	41318	41512	215	21	7.51e-72	278
	NODE_38459_length_143_cov_24.454545	92.308	143	99230	143	68637	68779	143	1	1.29e-49	204
	NODE_21191_length_183_cov_204.084906	92.308	156	99230	183	24327	24481	1	156	1.28e-54	220
	NODE_21191_length_183_cov_204.084906	92.308	156	99230	183	41318	41472	156	1	1.28e-54	220
	NODE_28445_length_152_cov_54.746667	92.308	156	99230	152	41317	41472	2	152	1.66e-53	217
	NODE_22042_length_159_cov_416.012195	92.308	78	99230	159	54313	54390	157	80	8.06e-22	111
	NODE_38541_length_143_cov_20.166667	92.308	143	99230	143	68660	68802	143	1	1.29e-49	204
	NODE_53927_length_130_cov_46.811321	92.308	130	99230	130	68648	68777	130	1	4.68e-44	185
	NODE_43704_length_138_cov_37.655738	92.308	130	99230	138	24311	24440	9	138	4.68e-44	185
	NODE_38764_length_143_cov_13.045455	92.308	143	99230	143	41318	41460	1	143	1.29e-49	204
	NODE_38764_length_143_cov_13.045455	92.308	143	99230	143	24339	24481	143	1	1.29e-49	204
	NODE_38676_length_143_cov_15.439394	92.308	143	99230	143	24344	24486	143	1	1.29e-49	204
	NODE_54486_length_130_cov_15.471698	92.308	130	99230	130	61886	62015	130	1	4.68e-44	185
	NODE_53868_length_130_cov_53.396226	92.308	130	99230	130	61885	62014	130	1	4.68e-44	185
	NODE_53703_length_130_cov_90.716981	92.308	130	99230	130	61886	62015	130	1	4.68e-44	185
	NODE_2369_length_557_cov_260.158333	92.273	220	99230	557	86340	86557	168	387	7.41e-82	311
	NODE_20537_length_208_cov_820.015267	92.265	181	99230	208	19770	19949	1	181	3.52e-65	255
	NODE_21550_length_170_cov_7846.526882	92.262	168	99230	170	43261	43428	168	1	3.54e-60	239
	NODE_21028_length_189_cov_1250.562500	92.262	168	99230	189	41313	41480	167	1	1.27e-59	237
	NODE_25193_length_154_cov_53.480519	92.258	155	99230	154	19784	19937	154	1	4.62e-54	219
	NODE_23590_length_155_cov_26.833333	92.258	155	99230	155	41358	41511	1	155	4.62e-54	219
	NODE_23590_length_155_cov_26.833333	92.258	155	99230	155	19757	19909	155	1	4.62e-54	219
	NODE_39279_length_142_cov_55.461538	92.254	142	99230	142	68637	68778	1	142	4.65e-49	202
	NODE_38781_length_143_cov_7.939394	92.254	142	99230	143	68630	68771	2	143	4.65e-49	202
	NODE_32669_length_149_cov_11.194444	92.254	142	99230	149	61931	62072	4	145	4.65e-49	202
	NODE_33512_length_148_cov_19.676056	92.254	142	99230	148	61931	62072	3	144	4.65e-49	202
	NODE_33077_length_148_cov_85.408451	92.254	142	99230	148	61931	62072	145	4	4.65e-49	202
	NODE_39668_length_142_cov_16.569231	92.254	142	99230	142	37698	37839	1	142	4.65e-49	202
	NODE_36643_length_145_cov_15.088235	92.254	142	99230	145	43293	43434	145	4	4.65e-49	202
	NODE_38301_length_143_cov_39.696970	92.254	142	99230	143	68653	68794	142	1	4.65e-49	202
	NODE_38684_length_143_cov_15.181818	92.254	142	99230	143	24324	24465	142	1	4.65e-49	202
	NODE_19353_length_232_cov_469.625806	92.222	180	99230	232	66314	66493	27	206	3.52e-65	255
	NODE_20557_length_207_cov_1865.546154	92.222	180	99230	207	19771	19949	1	180	1.27e-64	254
	NODE_21028_length_189_cov_1250.562500	92.216	167	99230	189	24319	24485	1	166	4.59e-59	235
	NODE_27105_length_153_cov_44.763158	92.208	154	99230	153	45048	45201	1	153	1.66e-53	217
	NODE_25351_length_154_cov_44.402597	92.208	154	99230	154	45048	45201	154	1	4.62e-54	219
	NODE_25316_length_154_cov_46.350649	92.208	154	99230	154	24292	24445	1	154	4.62e-54	219
	NODE_40735_length_141_cov_17.000000	92.199	141	99230	141	43311	43451	141	1	1.67e-48	200
	NODE_40735_length_141_cov_17.000000	92.199	141	99230	141	46185	46322	1	141	2.16e-47	196
	NODE_40777_length_141_cov_15.265625	92.199	141	99230	141	46186	46323	141	1	2.16e-47	196
	NODE_40849_length_141_cov_13.406250	92.199	141	99230	141	68635	68775	141	1	1.67e-48	200
	NODE_40849_length_141_cov_13.406250	92.199	141	99230	141	46176	46313	141	1	2.16e-47	196
	NODE_40825_length_141_cov_13.921875	92.199	141	99230	141	68631	68771	2	141	6.02e-48	198
	NODE_40840_length_141_cov_13.593750	92.199	141	99230	141	37720	37860	141	1	1.67e-48	200
	NODE_40840_length_141_cov_13.593750	92.199	141	99230	141	68663	68803	1	141	1.67e-48	200
	NODE_18700_length_236_cov_28140.465409	92.195	205	99230	236	24280	24481	30	233	1.25e-74	287
	NODE_17028_length_247_cov_1706.582353	92.188	192	99230	247	45031	45222	216	25	3.49e-70	272
	NODE_17759_length_242_cov_1397.242424	92.188	192	99230	242	41318	41509	28	219	3.49e-70	272
	NODE_34172_length_147_cov_73.928571	92.188	128	99230	147	46248	46372	1	128	7.84e-42	178
	NODE_56836_length_128_cov_33.490196	92.188	128	99230	128	68639	68766	1	128	6.06e-43	182
	NODE_17979_length_241_cov_7.682927	92.157	204	99230	241	87807	88010	39	241	1.25e-74	287
	NODE_16515_length_251_cov_1727.287356	92.157	204	99230	251	68631	68834	21	224	3.47e-75	289
	NODE_15581_length_258_cov_206.149171	92.157	204	99230	258	37689	37892	231	28	3.47e-75	289
	NODE_15459_length_259_cov_170.472527	92.157	204	99230	259	41318	41521	232	29	3.47e-75	289
	NODE_27554_length_153_cov_15.315789	92.157	153	99230	153	41341	41493	153	1	1.66e-53	217
	NODE_27371_length_153_cov_24.697368	92.157	153	99230	153	41336	41488	1	153	1.66e-53	217
	NODE_21261_length_180_cov_231.679612	92.157	153	99230	180	61880	62032	28	180	1.66e-53	217
	NODE_27605_length_153_cov_13.513158	92.157	153	99230	153	45043	45195	1	153	1.66e-53	217
	NODE_20064_length_226_cov_11191.241611	92.147	191	99230	226	24292	24481	10	199	4.52e-69	268
	NODE_17938_length_241_cov_458.853659	92.147	191	99230	241	82953	83143	28	217	4.52e-69	268
	NODE_17755_length_242_cov_3132.472727	92.147	191	99230	242	19760	19949	25	215	4.52e-69	268
	NODE_35129_length_146_cov_87.449275	92.143	140	99230	146	68646	68785	1	140	6.02e-48	198
	NODE_41410_length_140_cov_50.634921	92.143	140	99230	140	68637	68776	140	1	6.02e-48	198
	NODE_39668_length_142_cov_16.569231	92.143	140	99230	142	61933	62072	142	3	6.02e-48	198
	NODE_41948_length_140_cov_13.444444	92.143	140	99230	140	37725	37864	1	140	6.02e-48	198
	NODE_14455_length_267_cov_621.394737	92.135	89	99230	267	18814	18902	146	234	2.88e-26	126
	NODE_41948_length_140_cov_13.444444	92.126	127	99230	140	43308	43434	12	138	2.18e-42	180
	NODE_34172_length_147_cov_73.928571	92.126	127	99230	147	87993	88119	127	1	2.18e-42	180
	NODE_58857_length_127_cov_13.140000	92.126	127	99230	127	68648	68774	127	1	2.18e-42	180
	NODE_53146_length_131_cov_14.888889	92.126	127	99230	131	61937	62063	3	129	2.18e-42	180
	NODE_15459_length_259_cov_170.472527	92.118	203	99230	259	19748	19949	30	232	4.49e-74	285
	NODE_19182_length_233_cov_1382.166667	92.118	203	99230	233	19748	19949	29	231	4.49e-74	285
	NODE_17832_length_242_cov_15.569697	92.105	190	99230	242	61880	62069	215	26	4.52e-69	268
	NODE_20305_length_217_cov_1458.692857	92.105	190	99230	217	24292	24481	1	190	4.52e-69	268
	NODE_20305_length_217_cov_1458.692857	92.105	190	99230	217	41318	41507	190	1	4.52e-69	268
	NODE_20305_length_217_cov_1458.692857	92.105	190	99230	217	19761	19949	1	190	1.63e-68	267
	NODE_17769_length_242_cov_811.169697	92.105	190	99230	242	41318	41507	215	26	4.52e-69	268
	NODE_17769_length_242_cov_811.169697	92.105	190	99230	242	19761	19949	26	215	1.63e-68	267
	NODE_27120_length_153_cov_43.644737	92.105	152	99230	153	61898	62049	2	153	5.97e-53	215
	NODE_28452_length_152_cov_53.773333	92.105	152	99230	152	46185	46333	1	152	7.73e-52	211
	NODE_24820_length_154_cov_97.194805	92.105	152	99230	154	19799	19949	154	3	2.15e-52	213
	NODE_28553_length_152_cov_40.386667	92.105	152	99230	152	45050	45201	152	1	5.97e-53	215
	NODE_20658_length_204_cov_20.850394	92.09	177	99230	204	45031	45207	28	204	1.64e-63	250
	NODE_11108_length_301_cov_346.549107	92.09	177	99230	301	45272	45448	272	96	1.64e-63	250
	NODE_42410_length_139_cov_83.758065	92.086	139	99230	139	68637	68775	1	139	2.16e-47	196
	NODE_42295_length_139_cov_137.612903	92.086	139	99230	139	68637	68775	139	1	2.16e-47	196
	NODE_42823_length_139_cov_20.741935	92.086	139	99230	139	61914	62052	1	139	2.16e-47	196
	NODE_31003_length_150_cov_63.136986	92.086	139	99230	150	43330	43468	1	139	2.16e-47	196
	NODE_3408_length_490_cov_234.692494	92.081	442	99230	490	76903	77343	462	23	1.08e-174	619
	NODE_20435_length_212_cov_3016.340741	92.079	202	99230	212	24280	24481	5	206	4.49e-74	285
	NODE_15605_length_258_cov_55.723757	92.079	202	99230	258	24280	24481	30	231	4.49e-74	285
	NODE_20305_length_217_cov_1458.692857	92.063	189	99230	217	45031	45219	2	190	1.63e-68	267
	NODE_17755_length_242_cov_3132.472727	92.063	189	99230	242	45031	45219	27	215	1.63e-68	267
	NODE_20252_length_219_cov_896.098592	92.063	189	99230	219	83359	83547	28	214	5.85e-68	265
	NODE_43827_length_138_cov_26.344262	92.063	126	99230	138	68631	68756	126	1	7.84e-42	178
	NODE_1789_length_618_cov_610.975970	92.055	365	99230	618	45086	45450	27	389	1.89e-142	512
	NODE_3516_length_485_cov_101.919118	92.045	176	99230	485	41096	41271	203	28	5.89e-63	248
	NODE_5598_length_405_cov_290.487805	92.035	113	99230	405	83717	83829	22	134	2.84e-36	159
	NODE_1453_length_662_cov_34.774359	92.029	276	99230	662	64255	64530	299	574	3.33e-105	388
	NODE_23499_length_155_cov_30.641026	92.029	138	99230	155	46172	46306	138	1	1.01e-45	191
	NODE_44067_length_138_cov_15.606557	92.029	138	99230	138	68637	68774	1	138	7.78e-47	195
	NODE_44035_length_138_cov_16.770492	92.029	138	99230	138	68637	68774	138	1	7.78e-47	195
	NODE_43578_length_138_cov_53.540984	92.029	138	99230	138	46176	46310	1	138	1.01e-45	191
	NODE_42926_length_139_cov_16.677419	92.029	138	99230	139	43330	43467	139	2	7.78e-47	195
	NODE_42886_length_139_cov_18.403226	92.029	138	99230	139	43330	43467	139	2	7.78e-47	195
	NODE_21271_length_179_cov_630.901961	92.029	138	99230	179	37689	37826	152	16	2.8e-46	193
	NODE_21001_length_190_cov_3686.353982	92.021	188	99230	190	41318	41505	188	1	5.85e-68	265
	NODE_27573_length_153_cov_14.618421	92	150	99230	153	46178	46324	1	150	1e-50	207
	NODE_30590_length_150_cov_197.136986	92	150	99230	150	41341	41490	1	150	7.73e-52	211
	NODE_44116_length_138_cov_14.032787	92	125	99230	138	68683	68807	126	2	2.82e-41	176
	NODE_23590_length_155_cov_26.833333	92	150	99230	155	45031	45179	150	1	2.78e-51	209
	NODE_45236_length_137_cov_16.916667	91.971	137	99230	137	61945	62081	137	1	2.8e-46	193
	NODE_45236_length_137_cov_16.916667	91.971	137	99230	137	43263	43399	1	137	2.8e-46	193
	NODE_45133_length_137_cov_20.600000	91.971	137	99230	137	68637	68773	1	137	2.8e-46	193
	NODE_44978_length_137_cov_29.033333	91.971	137	99230	137	68637	68773	1	137	2.8e-46	193
	NODE_43040_length_139_cov_13.983871	91.971	137	99230	139	61931	62067	137	1	2.8e-46	193
	NODE_18061_length_240_cov_719.453988	91.96	199	99230	240	19758	19955	29	226	7.51e-72	278
	NODE_32669_length_149_cov_11.194444	91.946	149	99230	149	37696	37844	149	1	2.78e-51	209
	NODE_32101_length_149_cov_63.333333	91.946	149	99230	149	68646	68794	1	149	2.78e-51	209
	NODE_30379_length_150_cov_5704.438356	91.946	149	99230	150	41566	41714	2	150	2.78e-51	209
	NODE_32507_length_149_cov_19.222222	91.946	149	99230	149	41351	41499	149	1	2.78e-51	209
	NODE_833_length_775_cov_33.163324	91.935	186	99230	775	50220	50404	209	26	9.79e-66	257
	NODE_63261_length_124_cov_17.574468	91.935	124	99230	124	46178	46298	124	1	1.31e-39	171
	NODE_46549_length_136_cov_15.101695	91.912	136	99230	136	68636	68771	1	136	1.01e-45	191
	NODE_32624_length_149_cov_14.361111	91.912	136	99230	149	46245	46376	1	136	1.3e-44	187
	NODE_42489_length_139_cov_60.435484	91.912	136	99230	139	68631	68765	137	3	3.62e-45	189
	NODE_38684_length_143_cov_15.181818	91.912	136	99230	143	61898	62033	3	138	1.01e-45	191
	NODE_19182_length_233_cov_1382.166667	91.892	185	99230	233	45035	45219	47	231	2.72e-66	259
	NODE_21473_length_172_cov_1403.747368	91.892	148	99230	172	68626	68773	150	3	1e-50	207
	NODE_30212_length_151_cov_17.689189	91.892	148	99230	151	68624	68771	148	1	1e-50	207
	NODE_33613_length_148_cov_15.676056	91.892	148	99230	148	61925	62072	1	148	1e-50	207
	NODE_33469_length_148_cov_21.887324	91.892	148	99230	148	41324	41471	1	148	1e-50	207
	NODE_29973_length_151_cov_33.527027	91.892	148	99230	151	68667	68814	148	1	1e-50	207
	NODE_47702_length_135_cov_16.672414	91.852	135	99230	135	68637	68771	135	1	3.62e-45	189
	NODE_47292_length_135_cov_45.810345	91.852	135	99230	135	68637	68771	135	1	3.62e-45	189
	NODE_47656_length_135_cov_18.275862	91.852	135	99230	135	68643	68777	1	135	3.62e-45	189
	NODE_41669_length_140_cov_24.047619	91.852	135	99230	140	26983	27117	1	135	3.62e-45	189
	NODE_41669_length_140_cov_24.047619	91.852	135	99230	140	68631	68765	135	1	3.62e-45	189
	NODE_41669_length_140_cov_24.047619	91.852	135	99230	140	61880	62014	135	1	3.62e-45	189
	NODE_33633_length_148_cov_14.901408	91.852	135	99230	148	61880	62014	135	1	3.62e-45	189
	NODE_30278_length_151_cov_14.891892	91.852	135	99230	151	68631	68765	135	1	3.62e-45	189
	NODE_30278_length_151_cov_14.891892	91.852	135	99230	151	61880	62014	135	1	3.62e-45	189
	NODE_20047_length_227_cov_181.866667	91.848	184	99230	227	61877	62060	24	206	3.52e-65	255
	NODE_20645_length_204_cov_468.141732	91.848	184	99230	204	45025	45208	21	204	9.79e-66	257
	NODE_21271_length_179_cov_630.901961	91.837	98	99230	179	56012	56109	120	23	1.33e-29	137
	NODE_20222_length_220_cov_1120.293706	91.827	208	99230	220	68631	68837	3	210	3.47e-75	289
	NODE_15560_length_258_cov_792.928177	91.827	208	99230	258	41314	41521	24	231	9.65e-76	291
	NODE_21028_length_189_cov_1250.562500	91.824	159	99230	189	61876	62034	166	9	1.28e-54	220
	NODE_20781_length_199_cov_1238.434426	91.813	171	99230	199	24280	24450	170	1	1.27e-59	237
	NODE_21514_length_171_cov_391.489362	91.813	171	99230	171	24300	24470	171	1	3.54e-60	239
	NODE_20838_length_197_cov_1040.491667	91.803	183	99230	197	45031	45213	180	1	4.55e-64	252
	NODE_10190_length_313_cov_168.127119	91.795	195	99230	313	45949	46139	84	278	4.52e-69	268
	NODE_18058_length_240_cov_944.030675	91.795	195	99230	240	82953	83146	214	22	4.52e-69	268
	NODE_48347_length_134_cov_76.684211	91.791	134	99230	134	68637	68770	134	1	1.3e-44	187
	NODE_19841_length_229_cov_2674.480263	91.787	207	99230	229	68628	68834	11	217	3.47e-75	289
	NODE_13556_length_275_cov_128.878788	91.787	207	99230	275	54933	55138	70	275	1.25e-74	287
	NODE_4081_length_458_cov_379.952756	91.785	353	99230	458	24070	24422	104	456	2.46e-136	492
	NODE_14604_length_266_cov_56.677249	91.781	219	99230	266	19736	19953	238	22	4.46e-79	302
	NODE_20252_length_219_cov_896.098592	91.781	146	99230	219	41733	41878	28	173	1.29e-49	204
	NODE_35725_length_146_cov_6.347826	91.781	146	99230	146	43312	43457	146	1	1.29e-49	204
	NODE_22168_length_157_cov_27.225000	91.772	158	99230	157	41341	41498	157	1	4.62e-54	219
	NODE_17457_length_244_cov_984.365269	91.772	158	99230	244	41123	41280	176	19	1.28e-54	220
	NODE_20491_length_210_cov_377.736842	91.758	182	99230	210	68653	68834	209	28	1.27e-64	254
	NODE_20645_length_204_cov_468.141732	91.758	182	99230	204	24289	24470	23	204	1.27e-64	254
	NODE_14084_length_270_cov_3217.196891	91.753	194	99230	270	45031	45223	54	247	4.52e-69	268
	NODE_20369_length_215_cov_4990.355072	91.753	194	99230	215	68631	68823	214	22	4.52e-69	268
	NODE_1921_length_601_cov_211.916031	91.751	497	99230	601	75700	76193	26	514	0	680
	NODE_50191_length_133_cov_20.678571	91.729	133	99230	133	46180	46309	133	1	6.06e-43	182
	NODE_49939_length_133_cov_37.535714	91.729	133	99230	133	46178	46307	1	133	6.06e-43	182
	NODE_49852_length_133_cov_46.232143	91.729	133	99230	133	68637	68769	1	133	4.68e-44	185
	NODE_49809_length_133_cov_53.000000	91.729	133	99230	133	68637	68769	133	1	4.68e-44	185
	NODE_48725_length_134_cov_29.298246	91.729	133	99230	134	43274	43406	2	134	4.68e-44	185
	NODE_46462_length_136_cov_17.915254	91.729	133	99230	136	61931	62063	4	136	4.68e-44	185
	NODE_34442_length_147_cov_27.985714	91.724	145	99230	147	61892	62036	1	145	4.65e-49	202
	NODE_4999_length_423_cov_2047.401734	91.722	302	99230	423	76513	76813	328	27	4.24e-114	418
	NODE_20557_length_207_cov_1865.546154	91.713	181	99230	207	45040	45219	1	180	1.64e-63	250
	NODE_15560_length_258_cov_792.928177	91.71	193	99230	258	45031	45223	216	24	4.52e-69	268
	NODE_17411_length_245_cov_1.190476	91.71	193	99230	245	24289	24481	29	220	1.63e-68	267
	NODE_20297_length_217_cov_8725.171429	91.71	193	99230	217	19758	19949	23	215	1.63e-68	267
	NODE_17635_length_243_cov_248.831325	91.707	205	99230	243	19563	19765	39	243	1.61e-73	283
	NODE_9506_length_323_cov_217.552846	91.696	289	99230	323	16824	17112	287	1	1.54e-108	399
	NODE_20143_length_223_cov_4322.328767	91.667	204	99230	223	68631	68834	220	17	1.61e-73	283
	NODE_20435_length_212_cov_3016.340741	91.667	204	99230	212	61880	62083	206	3	1.61e-73	283
	NODE_15601_length_258_cov_59.618785	91.667	204	99230	258	41318	41521	28	231	1.61e-73	283
	NODE_21550_length_170_cov_7846.526882	91.667	168	99230	170	46208	46372	1	168	2.13e-57	230
	NODE_19182_length_233_cov_1382.166667	91.667	204	99230	233	37689	37892	28	231	1.61e-73	283
	NODE_15667_length_258_cov_0.872928	91.667	204	99230	258	43261	43464	231	28	1.61e-73	283
	NODE_20272_length_218_cov_893.617021	91.667	192	99230	218	45031	45222	192	1	1.63e-68	267
	NODE_20895_length_195_cov_296.983051	91.667	168	99230	195	68631	68798	28	195	1.65e-58	233
	NODE_12324_length_287_cov_665.923810	91.667	180	99230	287	45270	45449	259	81	5.89e-63	248
	NODE_11491_length_296_cov_13454.872146	91.667	156	99230	296	91792	91947	54	209	1.66e-53	217
	NODE_21191_length_183_cov_204.084906	91.667	156	99230	183	68631	68785	156	1	5.97e-53	215
	NODE_28445_length_152_cov_54.746667	91.667	156	99230	152	61879	62034	2	152	7.73e-52	211
	NODE_28445_length_152_cov_54.746667	91.667	156	99230	152	24327	24482	152	2	7.73e-52	211
	NODE_13730_length_274_cov_3.883249	91.667	156	99230	274	91792	91947	197	42	1.66e-53	217
	NODE_47862_length_135_cov_5.258621	91.667	132	99230	135	46172	46300	4	135	2.18e-42	180
	NODE_50821_length_132_cov_135.709091	91.667	132	99230	132	68624	68755	1	132	1.68e-43	183
	NODE_46500_length_136_cov_16.491525	91.667	132	99230	136	43330	43461	1	132	1.68e-43	183
	NODE_21651_length_168_cov_3039.032967	91.667	144	99230	168	41315	41458	25	168	1.67e-48	200
	NODE_21651_length_168_cov_3039.032967	91.667	144	99230	168	61877	62020	25	168	1.67e-48	200
	NODE_51423_length_132_cov_27.781818	91.667	132	99230	132	68637	68768	132	1	1.68e-43	183
	NODE_14006_length_271_cov_343.458763	91.628	215	99230	271	82953	83167	29	243	5.77e-78	298
	NODE_18705_length_236_cov_6137.264151	91.626	203	99230	236	24280	24481	7	209	2.09e-72	279
	NODE_16514_length_251_cov_2724.609195	91.626	203	99230	251	19748	19949	29	224	9.72e-71	274
	NODE_15976_length_255_cov_571.578652	91.623	191	99230	255	19563	19753	217	29	2.1e-67	263
	NODE_17755_length_242_cov_3132.472727	91.623	191	99230	242	41318	41508	215	25	5.85e-68	265
	NODE_20516_length_209_cov_190.742424	91.62	179	99230	209	43283	43461	1	179	5.89e-63	248
	NODE_11121_length_301_cov_131.736607	91.617	167	99230	301	41093	41259	90	254	2.13e-57	230
	NODE_20537_length_208_cov_820.015267	91.613	155	99230	208	68631	68785	181	27	5.97e-53	215
	NODE_25193_length_154_cov_53.480519	91.613	155	99230	154	45053	45207	154	1	2.15e-52	213
	NODE_23590_length_155_cov_26.833333	91.613	155	99230	155	24288	24441	155	1	2.15e-52	213
	NODE_38301_length_143_cov_39.696970	91.608	143	99230	143	61901	62043	143	1	6.02e-48	198
	NODE_10275_length_312_cov_352.987234	91.603	262	99230	312	76899	77159	25	285	7.25e-97	361
	NODE_4081_length_458_cov_379.952756	91.589	428	99230	458	41377	41803	456	29	8.49e-166	590
	NODE_17788_length_242_cov_287.278788	91.589	214	99230	242	41315	41527	20	230	2.68e-76	292
	NODE_17761_length_242_cov_1143.175758	91.584	202	99230	242	24287	24488	21	222	2.09e-72	279
	NODE_17832_length_242_cov_15.569697	91.579	190	99230	242	68631	68820	215	26	2.1e-67	263
	NODE_17832_length_242_cov_15.569697	91.579	190	99230	242	19761	19949	26	215	7.56e-67	261
	NODE_27472_length_153_cov_18.960526	91.558	154	99230	153	61883	62035	1	153	7.73e-52	211
	NODE_25602_length_154_cov_31.857143	91.558	154	99230	154	41335	41488	1	154	2.15e-52	213
	NODE_25316_length_154_cov_46.350649	91.558	154	99230	154	19761	19913	1	154	7.73e-52	211
	NODE_37633_length_144_cov_14.552239	91.549	142	99230	144	43330	43471	144	3	2.16e-47	196
	NODE_53868_length_130_cov_53.396226	91.538	130	99230	130	68636	68765	130	1	2.18e-42	180
	NODE_17759_length_242_cov_1397.242424	91.534	189	99230	242	37704	37892	216	28	7.56e-67	261
	NODE_20895_length_195_cov_296.983051	91.515	165	99230	195	61880	62044	28	192	7.67e-57	228
	NODE_27510_length_153_cov_16.960526	91.503	153	99230	153	46180	46329	1	153	1e-50	207
	NODE_27322_length_153_cov_28.078947	91.503	153	99230	153	46178	46327	153	1	1e-50	207
	NODE_27120_length_153_cov_43.644737	91.503	153	99230	153	46189	46338	1	153	1e-50	207
	NODE_27337_length_153_cov_27.263158	91.503	153	99230	153	41335	41487	1	153	7.73e-52	211
	NODE_25942_length_154_cov_17.220779	91.503	153	99230	154	41335	41487	1	153	7.73e-52	211
	NODE_27708_length_152_cov_413.973333	91.503	153	99230	152	68668	68820	152	1	2.78e-51	209
	NODE_14604_length_266_cov_56.677249	91.489	188	99230	266	45036	45223	209	22	2.72e-66	259
	NODE_21001_length_190_cov_3686.353982	91.489	188	99230	190	45032	45219	1	188	2.72e-66	259
	NODE_40777_length_141_cov_15.265625	91.489	141	99230	141	43310	43450	1	141	7.78e-47	195
	NODE_40840_length_141_cov_13.593750	91.489	141	99230	141	61912	62052	1	141	7.78e-47	195
	NODE_17517_length_244_cov_19.862275	91.477	176	99230	244	17209	17384	206	31	2.74e-61	243
	NODE_20665_length_203_cov_42317.793651	91.477	176	99230	203	19748	19922	29	203	9.86e-61	241
	NODE_55545_length_129_cov_26.653846	91.473	129	99230	129	43330	43458	1	129	7.84e-42	178
	NODE_55545_length_129_cov_26.653846	91.473	129	99230	129	46178	46303	129	1	1.01e-40	174
	NODE_55400_length_129_cov_34.384615	91.473	129	99230	129	46178	46303	129	1	1.01e-40	174
	NODE_6086_length_391_cov_15.665605	91.463	82	99230	391	45031	45112	310	391	2.24e-22	113
	NODE_2369_length_557_cov_260.158333	91.46	363	99230	557	45031	45392	531	171	1.9e-137	496
	NODE_25595_length_154_cov_32.246753	91.447	152	99230	154	46172	46320	152	1	3.6e-50	206
	NODE_28452_length_152_cov_53.773333	91.447	152	99230	152	68644	68795	1	152	2.78e-51	209
	NODE_26034_length_154_cov_14.233766	91.447	152	99230	154	43262	43413	154	3	2.78e-51	209
	NODE_26034_length_154_cov_14.233766	91.447	152	99230	154	61931	62082	3	154	2.78e-51	209
	NODE_28897_length_152_cov_16.480000	91.447	152	99230	152	37693	37844	152	1	2.78e-51	209
	NODE_26875_length_153_cov_61.013158	91.447	152	99230	153	61880	62030	151	1	1e-50	207
	NODE_26412_length_153_cov_127.460526	91.447	152	99230	153	61880	62030	3	153	1e-50	207
	NODE_27708_length_152_cov_413.973333	91.447	152	99230	152	37704	37855	2	152	1e-50	207
	NODE_24820_length_154_cov_97.194805	91.447	152	99230	154	41318	41469	3	154	2.78e-51	209
	NODE_19041_length_234_cov_95.452229	91.444	187	99230	234	77554	77740	209	24	3.52e-65	255
	NODE_23939_length_155_cov_17.525641	91.429	140	99230	155	43322	43461	3	142	2.8e-46	193
	NODE_40984_length_140_cov_532.888889	91.429	140	99230	140	61877	62016	1	140	2.8e-46	193
	NODE_32507_length_149_cov_19.222222	91.406	128	99230	149	68685	68812	128	1	2.82e-41	176
	NODE_32507_length_149_cov_19.222222	91.406	128	99230	149	43283	43410	1	128	2.82e-41	176
	NODE_18221_length_239_cov_636.364198	91.403	221	99230	239	19146	19366	19	239	1.24e-79	303
	NODE_15976_length_255_cov_571.578652	91.398	186	99230	255	50220	50404	49	231	4.55e-64	252
	NODE_26331_length_153_cov_162.421053	91.391	151	99230	153	43282	43432	151	1	1e-50	207
	NODE_29497_length_151_cov_102.445946	91.391	151	99230	151	46182	46329	1	151	1.29e-49	204
	NODE_26507_length_153_cov_105.552632	91.391	151	99230	153	37742	37892	1	151	1e-50	207
	NODE_30871_length_150_cov_91.000000	91.391	151	99230	150	61885	62034	1	150	3.6e-50	206
	NODE_15551_length_258_cov_2589.138122	91.388	209	99230	258	41313	41521	236	28	1.25e-74	287
	NODE_20326_length_216_cov_46330.294964	91.371	197	99230	216	19759	19954	24	216	5.85e-68	265
	NODE_20264_length_218_cov_9529.680851	91.371	197	99230	218	19759	19952	195	1	5.85e-68	265
	NODE_42823_length_139_cov_20.741935	91.367	139	99230	139	46206	46341	1	139	1.3e-44	187
	NODE_31003_length_150_cov_63.136986	91.367	139	99230	150	68627	68765	139	1	1.01e-45	191
	NODE_31003_length_150_cov_63.136986	91.367	139	99230	150	61876	62014	139	1	1.01e-45	191
	NODE_37633_length_144_cov_14.552239	91.367	139	99230	144	61876	62014	6	144	1.01e-45	191
	NODE_32586_length_149_cov_15.611111	91.367	139	99230	149	68627	68765	139	1	1.01e-45	191
	NODE_32586_length_149_cov_15.611111	91.367	139	99230	149	61876	62014	139	1	1.01e-45	191
	NODE_7794_length_352_cov_1452.265455	91.362	301	99230	352	75447	75746	325	27	2.55e-111	409
	NODE_29959_length_151_cov_34.527027	91.333	150	99230	151	46178	46324	151	2	4.65e-49	202
	NODE_29733_length_151_cov_63.418919	91.333	150	99230	151	46178	46324	1	150	4.65e-49	202
	NODE_27678_length_152_cov_1061.680000	91.333	150	99230	152	46178	46324	1	150	4.65e-49	202
	NODE_27537_length_153_cov_15.960526	91.333	150	99230	153	24298	24447	1	150	3.6e-50	206
	NODE_32191_length_149_cov_46.638889	91.333	150	99230	149	43284	43433	149	1	1.29e-49	204
	NODE_31395_length_150_cov_18.123288	91.333	150	99230	150	41335	41484	1	150	3.6e-50	206
	NODE_20781_length_199_cov_1238.434426	91.329	173	99230	199	68662	68834	1	172	4.59e-59	235
	NODE_10190_length_313_cov_168.127119	91.327	196	99230	313	68403	68598	84	278	1.63e-68	267
	NODE_17788_length_242_cov_287.278788	91.327	196	99230	242	45031	45225	208	16	5.85e-68	265
	NODE_7080_length_366_cov_188.487889	91.324	219	99230	366	26178	26396	104	320	5.77e-78	298
	NODE_20510_length_209_cov_1256.492424	91.304	207	99230	209	61877	62083	2	207	5.81e-73	281
	NODE_20047_length_227_cov_181.866667	91.304	184	99230	227	68628	68811	24	206	1.64e-63	250
	NODE_20047_length_227_cov_181.866667	91.304	184	99230	227	19770	19952	206	24	1.64e-63	250
	NODE_6427_length_382_cov_35.108197	91.304	69	99230	382	64583	64651	86	153	2.92e-16	93.5
	NODE_15691_length_257_cov_1869.750000	91.304	115	99230	257	18814	18928	141	27	1.02e-35	158
	NODE_44138_length_138_cov_13.524590	91.304	138	99230	138	46178	46312	138	1	4.68e-44	185
	NODE_42926_length_139_cov_16.677419	91.304	138	99230	139	61877	62014	2	139	3.62e-45	189
	NODE_42926_length_139_cov_16.677419	91.304	138	99230	139	68628	68765	2	139	3.62e-45	189
	NODE_42886_length_139_cov_18.403226	91.304	138	99230	139	61877	62014	2	139	3.62e-45	189
	NODE_42886_length_139_cov_18.403226	91.304	138	99230	139	68628	68765	2	139	3.62e-45	189
	NODE_41070_length_140_cov_265.285714	91.304	138	99230	140	61879	62016	3	140	3.62e-45	189
	NODE_41070_length_140_cov_265.285714	91.304	138	99230	140	68630	68767	3	140	3.62e-45	189
	NODE_21271_length_179_cov_630.901961	91.304	138	99230	179	61946	62083	16	152	1.3e-44	187
	NODE_17979_length_241_cov_7.682927	91.284	218	99230	241	24079	24296	24	241	5.77e-78	298
	NODE_17411_length_245_cov_1.190476	91.282	195	99230	245	45025	45219	27	220	5.85e-68	265
	NODE_20861_length_197_cov_5.391667	91.279	172	99230	197	61880	62051	26	197	4.59e-59	235
	NODE_32400_length_149_cov_25.041667	91.275	149	99230	149	46177	46322	1	149	1.67e-48	200
	NODE_32219_length_149_cov_42.902778	91.275	149	99230	149	46177	46322	149	1	1.67e-48	200
	NODE_31966_length_149_cov_108.819444	91.275	149	99230	149	46178	46323	149	1	1.67e-48	200
	NODE_31892_length_149_cov_134.972222	91.275	149	99230	149	46178	46323	149	1	1.67e-48	200
	NODE_30238_length_151_cov_16.337838	91.275	149	99230	151	61886	62034	151	3	1.29e-49	204
	NODE_32101_length_149_cov_63.333333	91.275	149	99230	149	61895	62043	1	149	1.29e-49	204
	NODE_60430_length_126_cov_9.755102	91.27	126	99230	126	46178	46300	1	126	4.72e-39	169
	NODE_60125_length_126_cov_19.877551	91.27	126	99230	126	46199	46321	126	1	4.72e-39	169
	NODE_60085_length_126_cov_21.285714	91.27	126	99230	126	46199	46321	1	126	4.72e-39	169
	NODE_17028_length_247_cov_1706.582353	91.262	206	99230	247	24280	24484	229	25	2.09e-72	279
	NODE_1970_length_595_cov_489.270270	91.257	183	99230	595	16824	17005	212	31	5.89e-63	248
	NODE_14006_length_271_cov_343.458763	91.244	217	99230	271	43248	43464	245	29	2.07e-77	296
	NODE_45353_length_137_cov_13.800000	91.241	137	99230	137	46178	46311	137	1	1.68e-43	183
	NODE_27337_length_153_cov_27.263158	91.241	137	99230	153	61898	62034	2	138	1.3e-44	187
	NODE_25942_length_154_cov_17.220779	91.241	137	99230	154	61898	62034	2	138	1.3e-44	187
	NODE_42823_length_139_cov_20.741935	91.241	137	99230	139	43292	43428	139	3	1.3e-44	187
	NODE_31395_length_150_cov_18.123288	91.241	137	99230	150	61898	62034	2	138	1.3e-44	187
	NODE_33363_length_148_cov_28.746479	91.241	137	99230	148	61898	62034	2	138	1.3e-44	187
	NODE_43040_length_139_cov_13.983871	91.241	137	99230	139	43277	43413	1	137	1.3e-44	187
	NODE_41830_length_140_cov_17.047619	91.241	137	99230	140	61898	62034	2	138	1.3e-44	187
	NODE_36614_length_145_cov_16.205882	91.241	137	99230	145	61898	62034	144	8	1.3e-44	187
	NODE_18061_length_240_cov_719.453988	91.237	194	99230	240	41317	41510	221	29	2.1e-67	263
	NODE_15562_length_258_cov_714.607735	91.235	251	99230	258	41377	41627	1	251	2.63e-91	342
	NODE_18887_length_235_cov_866.398734	91.228	171	99230	235	45272	45442	30	200	1.65e-58	233
	NODE_15839_length_256_cov_917.245810	91.22	205	99230	256	24280	24484	227	23	2.09e-72	279
	NODE_33390_length_148_cov_26.915493	91.216	148	99230	148	46178	46322	1	148	6.02e-48	198
	NODE_21473_length_172_cov_1403.747368	91.216	148	99230	172	46167	46311	150	3	6.02e-48	198
	NODE_34522_length_147_cov_22.400000	91.216	148	99230	147	61888	62034	1	147	1.67e-48	200
	NODE_34295_length_147_cov_46.314286	91.216	148	99230	147	61888	62034	147	1	1.67e-48	200
	NODE_33469_length_148_cov_21.887324	91.216	148	99230	148	24328	24475	148	1	4.65e-49	202
	NODE_33363_length_148_cov_28.746479	91.216	148	99230	148	41335	41482	1	148	4.65e-49	202
	NODE_30379_length_150_cov_5704.438356	91.216	148	99230	150	26721	26868	150	3	4.65e-49	202
	NODE_22042_length_159_cov_416.012195	91.195	159	99230	159	46063	46218	159	1	2.15e-52	213
	NODE_15839_length_256_cov_917.245810	91.192	193	99230	256	45030	45222	215	23	2.1e-67	263
	NODE_20272_length_218_cov_893.617021	91.192	193	99230	218	41315	41507	1	193	2.1e-67	263
	NODE_16946_length_248_cov_102.140351	91.192	193	99230	248	24289	24481	29	221	2.1e-67	263
	NODE_16946_length_248_cov_102.140351	91.192	193	99230	248	19758	19949	29	221	7.56e-67	261
	NODE_19023_length_234_cov_343.426752	91.192	193	99230	234	82950	83142	18	209	7.56e-67	261
	NODE_16515_length_251_cov_1727.287356	91.176	204	99230	251	61880	62083	21	224	7.51e-72	278
	NODE_18210_length_239_cov_1556.314815	91.176	204	99230	239	68631	68834	9	212	7.51e-72	278
	NODE_20143_length_223_cov_4322.328767	91.176	204	99230	223	46172	46372	220	17	9.72e-71	274
	NODE_16514_length_251_cov_2724.609195	91.176	204	99230	251	41318	41521	224	28	1.26e-69	270
	NODE_46654_length_136_cov_10.966102	91.176	136	99230	136	43311	43446	1	136	4.68e-44	185
	NODE_46549_length_136_cov_15.101695	91.176	136	99230	136	43324	43459	136	1	4.68e-44	185
	NODE_20537_length_208_cov_820.015267	91.16	181	99230	208	45039	45219	1	181	2.12e-62	246
	NODE_27510_length_153_cov_16.960526	91.156	147	99230	153	43310	43456	147	1	1.67e-48	200
	NODE_34618_length_147_cov_17.542857	91.156	147	99230	147	46178	46321	1	147	2.16e-47	196
	NODE_34186_length_147_cov_69.314286	91.156	147	99230	147	46178	46321	1	147	2.16e-47	196
	NODE_20252_length_219_cov_896.098592	91.146	192	99230	219	19354	19544	219	28	2.72e-66	259
	NODE_14992_length_263_cov_57.946237	91.139	237	99230	263	66436	66672	236	1	1.23e-84	320
	NODE_21859_length_163_cov_890.337209	91.139	158	99230	163	46167	46321	158	1	7.73e-52	211
	NODE_16992_length_248_cov_1.894737	91.133	203	99230	248	19748	19949	29	230	9.72e-71	274
	NODE_43827_length_138_cov_26.344262	91.129	124	99230	138	46172	46292	126	3	6.1e-38	165
	NODE_20861_length_197_cov_5.391667	91.124	169	99230	197	68631	68799	26	194	2.13e-57	230
	NODE_23499_length_155_cov_30.641026	91.111	135	99230	155	43327	43461	1	135	1.68e-43	183
	NODE_29280_length_151_cov_166.837838	91.111	135	99230	151	46172	46303	135	1	2.18e-42	180
	NODE_47702_length_135_cov_16.672414	91.111	135	99230	135	43324	43458	1	135	1.68e-43	183
	NODE_46500_length_136_cov_16.491525	91.111	135	99230	136	46172	46303	135	1	2.18e-42	180
	NODE_33303_length_148_cov_36.084507	91.111	135	99230	148	24329	24463	135	1	1.68e-43	183
	NODE_17938_length_241_cov_458.853659	91.099	191	99230	241	26927	27117	217	28	9.79e-66	257
	NODE_10126_length_314_cov_79.421941	91.099	191	99230	314	45033	45222	214	25	9.79e-66	257
	NODE_35725_length_146_cov_6.347826	91.096	146	99230	146	46179	46321	1	146	7.78e-47	195
	NODE_35431_length_146_cov_28.579710	91.096	146	99230	146	46178	46320	1	146	7.78e-47	195
	NODE_32554_length_149_cov_16.944444	91.096	146	99230	149	24302	24447	1	146	6.02e-48	198
	NODE_35129_length_146_cov_87.449275	91.096	146	99230	146	46187	46329	1	146	7.78e-47	195
	NODE_33512_length_148_cov_19.676056	91.096	146	99230	148	43268	43413	148	3	6.02e-48	198
	NODE_32507_length_149_cov_19.222222	91.096	146	99230	149	37711	37856	1	146	6.02e-48	198
	NODE_14084_length_270_cov_3217.196891	91.093	247	99230	270	19709	19953	1	247	1.58e-88	333
	NODE_20486_length_210_cov_7600.759398	91.089	202	99230	210	24280	24481	5	206	9.72e-71	274
	NODE_15667_length_258_cov_0.872928	91.089	202	99230	258	24280	24481	229	28	9.72e-71	274
	NODE_20895_length_195_cov_296.983051	91.083	157	99230	195	43308	43464	184	28	2.15e-52	213
	NODE_7080_length_366_cov_188.487889	91.071	336	99230	366	16933	17268	2	334	4.18e-124	451
	NODE_5433_length_409_cov_951.918675	91.066	347	99230	409	72476	72810	30	376	2.5e-126	459
	NODE_4880_length_427_cov_82.105714	91.064	235	99230	427	76791	77023	401	167	1.59e-83	316
	NODE_21299_length_178_cov_883.594059	91.061	179	99230	178	19767	19943	178	1	3.54e-60	239
	NODE_60085_length_126_cov_21.285714	91.057	123	99230	126	82983	83105	4	126	1.7e-38	167
	NODE_17769_length_242_cov_811.169697	91.053	190	99230	242	24292	24481	26	215	9.79e-66	257
	NODE_5002_length_423_cov_1004.760116	91.049	324	99230	423	24348	24669	397	75	4.21e-119	435
	NODE_36352_length_145_cov_34.676471	91.034	145	99230	145	46178	46319	1	145	2.8e-46	193
	NODE_36205_length_145_cov_59.455882	91.034	145	99230	145	46178	46319	145	1	2.8e-46	193
	NODE_34442_length_147_cov_27.985714	91.034	145	99230	147	68643	68787	1	145	2.16e-47	196
	NODE_13810_length_273_cov_115.617347	91.031	223	99230	273	77271	77493	249	28	1.6e-78	300
	NODE_21028_length_189_cov_1250.562500	91.018	167	99230	189	68627	68793	166	1	9.93e-56	224
	NODE_6088_length_391_cov_15.050955	91.011	178	99230	391	35577	35752	25	202	3.54e-60	239
	NODE_20047_length_227_cov_181.866667	91.011	178	99230	227	45045	45222	201	24	9.86e-61	241
	NODE_21299_length_178_cov_883.594059	91.011	178	99230	178	24298	24475	178	1	9.86e-61	241
	NODE_17832_length_242_cov_15.569697	91.005	189	99230	242	37704	37892	27	215	3.52e-65	255
	NODE_17769_length_242_cov_811.169697	91.005	189	99230	242	45031	45219	27	215	3.52e-65	255
	NODE_66256_length_122_cov_16.777778	90.984	122	99230	122	46178	46296	122	1	7.89e-37	161
	NODE_66209_length_122_cov_17.688889	90.984	122	99230	122	43337	43458	1	122	6.1e-38	165
	NODE_66209_length_122_cov_17.688889	90.984	122	99230	122	46178	46296	122	1	7.89e-37	161
	NODE_50191_length_133_cov_20.678571	90.977	133	99230	133	43324	43456	1	133	2.18e-42	180
	NODE_49939_length_133_cov_37.535714	90.977	133	99230	133	43326	43458	133	1	2.18e-42	180
	NODE_49285_length_133_cov_809.107143	90.977	133	99230	133	43324	43456	1	133	2.18e-42	180
	NODE_39586_length_142_cov_20.215385	90.977	133	99230	142	46172	46301	132	1	2.82e-41	176
	NODE_50270_length_133_cov_18.321429	90.977	133	99230	133	68627	68759	1	133	2.18e-42	180
	NODE_37184_length_144_cov_55.701493	90.972	144	99230	144	46178	46318	1	144	1.01e-45	191
	NODE_21651_length_168_cov_3039.032967	90.972	144	99230	168	19810	19952	168	25	2.8e-46	193
	NODE_23590_length_155_cov_26.833333	90.968	155	99230	155	68671	68824	1	155	1e-50	207
	NODE_21004_length_190_cov_1785.557522	90.964	166	99230	190	41348	41513	184	20	3.57e-55	222
	NODE_15551_length_258_cov_2589.138122	90.955	199	99230	258	45025	45223	37	235	4.52e-69	268
	NODE_10126_length_314_cov_79.421941	90.955	199	99230	314	19756	19952	222	25	5.85e-68	265
	NODE_13328_length_277_cov_1166.910000	90.947	243	99230	277	75864	76105	30	261	1.59e-83	316
	NODE_6609_length_377_cov_237.090000	90.909	121	99230	377	15569	15688	29	147	2.84e-36	159
	NODE_24854_length_154_cov_89.000000	90.909	154	99230	154	46178	46328	154	1	1.29e-49	204
	NODE_25744_length_154_cov_25.974026	90.909	154	99230	154	46179	46329	154	1	1.29e-49	204
	NODE_24489_length_154_cov_273.311688	90.909	154	99230	154	24292	24445	1	154	1e-50	207
	NODE_24489_length_154_cov_273.311688	90.909	154	99230	154	68667	68820	154	1	1e-50	207
	NODE_38459_length_143_cov_24.454545	90.909	143	99230	143	46178	46317	143	1	3.62e-45	189
	NODE_23939_length_155_cov_17.525641	90.909	143	99230	155	46172	46311	145	3	3.62e-45	189
	NODE_25908_length_154_cov_18.844156	90.909	154	99230	154	37707	37860	154	1	1e-50	207
	NODE_25908_length_154_cov_18.844156	90.909	154	99230	154	61912	62065	1	154	1e-50	207
	NODE_25908_length_154_cov_18.844156	90.909	154	99230	154	46204	46354	1	154	1.29e-49	204
	NODE_26168_length_153_cov_488.815789	90.909	143	99230	153	61931	62072	5	147	1.01e-45	191
	NODE_27472_length_153_cov_18.960526	90.909	154	99230	153	68634	68786	1	153	3.6e-50	206
	NODE_34442_length_147_cov_27.985714	90.909	143	99230	147	46184	46323	1	143	3.62e-45	189
	NODE_48903_length_134_cov_19.877193	90.909	132	99230	134	46172	46300	132	1	1.01e-40	174
	NODE_17457_length_244_cov_984.365269	90.909	165	99230	244	86307	86471	181	19	1.28e-54	220
	NODE_46462_length_136_cov_17.915254	90.909	132	99230	136	43282	43413	135	4	7.84e-42	178
	NODE_25316_length_154_cov_46.350649	90.909	154	99230	154	68667	68820	154	1	1e-50	207
	NODE_25316_length_154_cov_46.350649	90.909	154	99230	154	61916	62069	154	1	1e-50	207
	NODE_19510_length_231_cov_488.493506	90.868	219	99230	231	46168	46382	10	228	9.65e-76	291
	NODE_20222_length_220_cov_1120.293706	90.865	208	99230	220	61880	62086	3	210	7.51e-72	278
	NODE_14947_length_263_cov_1750.306452	90.865	208	99230	263	26178	26385	47	253	7.51e-72	278
	NODE_20154_length_223_cov_77.184932	90.863	197	99230	223	19758	19953	220	24	2.1e-67	263
	NODE_20906_length_194_cov_47416.059829	90.863	197	99230	194	19760	19955	194	2	2.72e-66	259
	NODE_11108_length_301_cov_346.549107	90.857	175	99230	301	41095	41269	98	272	4.59e-59	235
	NODE_17195_length_246_cov_275.644970	90.854	164	99230	246	28195	28358	219	57	4.62e-54	219
	NODE_27537_length_153_cov_15.960526	90.85	153	99230	153	68662	68814	153	1	3.6e-50	206
	NODE_27537_length_153_cov_15.960526	90.85	153	99230	153	37709	37861	1	153	3.6e-50	206
	NODE_27120_length_153_cov_43.644737	90.85	153	99230	153	43295	43447	153	1	3.6e-50	206
	NODE_24489_length_154_cov_273.311688	90.85	153	99230	154	37704	37856	2	154	3.6e-50	206
	NODE_27554_length_153_cov_15.315789	90.85	153	99230	153	24306	24458	1	153	3.6e-50	206
	NODE_27371_length_153_cov_24.697368	90.85	153	99230	153	61898	62050	1	153	3.6e-50	206
	NODE_27371_length_153_cov_24.697368	90.85	153	99230	153	46190	46339	1	153	4.65e-49	202
	NODE_27708_length_152_cov_413.973333	90.85	153	99230	152	61917	62069	152	1	1.29e-49	204
	NODE_25316_length_154_cov_46.350649	90.85	153	99230	154	45031	45183	2	154	3.6e-50	206
	NODE_39279_length_142_cov_55.461538	90.845	142	99230	142	46178	46316	1	142	1.3e-44	187
	NODE_38781_length_143_cov_7.939394	90.845	142	99230	143	43324	43465	143	2	1.01e-45	191
	NODE_38781_length_143_cov_7.939394	90.845	142	99230	143	46171	46309	2	143	1.3e-44	187
	NODE_38541_length_143_cov_20.166667	90.845	142	99230	143	43293	43434	1	142	1.01e-45	191
	NODE_37633_length_144_cov_14.552239	90.845	142	99230	144	68624	68765	3	144	1.01e-45	191
	NODE_50821_length_132_cov_135.709091	90.84	131	99230	132	46165	46292	1	131	3.65e-40	172
	NODE_52351_length_131_cov_82.611111	90.84	131	99230	131	46178	46305	131	1	3.65e-40	172
	NODE_6088_length_391_cov_15.050955	90.836	371	99230	391	18824	19189	391	21	2.46e-136	492
	NODE_11504_length_296_cov_1234.415525	90.833	240	99230	296	68872	69110	271	34	4.43e-84	318
	NODE_18700_length_236_cov_28140.465409	90.821	207	99230	236	68631	68834	233	28	9.72e-71	274
	NODE_18700_length_236_cov_28140.465409	90.821	207	99230	236	61880	62083	233	28	9.72e-71	274
	NODE_19841_length_229_cov_2674.480263	90.821	207	99230	229	61877	62083	11	217	7.51e-72	278
	NODE_20510_length_209_cov_1256.492424	90.821	207	99230	209	68628	68834	2	207	2.7e-71	276
	NODE_20510_length_209_cov_1256.492424	90.821	207	99230	209	46169	46372	2	207	9.72e-71	274
	NODE_18734_length_236_cov_207.974843	90.821	207	99230	236	46169	46372	4	209	9.72e-71	274
	NODE_16632_length_250_cov_2402.092486	90.811	185	99230	250	87807	87991	219	36	2.12e-62	246
	NODE_20758_length_200_cov_1241.357724	90.805	174	99230	200	24308	24481	1	173	5.93e-58	231
	NODE_3852_length_469_cov_1816.346939	90.796	402	99230	469	16824	17223	435	34	1.12e-149	536
	NODE_4880_length_427_cov_82.105714	90.795	239	99230	427	67039	67274	168	401	2.06e-82	313
	NODE_28459_length_152_cov_52.786667	90.789	152	99230	152	46181	46329	1	152	1.67e-48	200
	NODE_25908_length_154_cov_18.844156	90.789	152	99230	154	68663	68814	1	152	1.29e-49	204
	NODE_26875_length_153_cov_61.013158	90.789	152	99230	153	68631	68781	151	1	4.65e-49	202
	NODE_26412_length_153_cov_127.460526	90.789	152	99230	153	68631	68781	3	153	4.65e-49	202
	NODE_24943_length_154_cov_76.298701	90.789	152	99230	154	68685	68834	154	3	4.65e-49	202
	NODE_40825_length_141_cov_13.921875	90.78	141	99230	141	46172	46309	2	141	4.68e-44	185
	NODE_18058_length_240_cov_944.030675	90.769	195	99230	240	26924	27117	22	214	9.79e-66	257
	NODE_53927_length_130_cov_46.811321	90.769	130	99230	130	43318	43447	1	130	1.01e-40	174
	NODE_32624_length_149_cov_14.361111	90.769	130	99230	149	87993	88122	130	1	1.01e-40	174
	NODE_43704_length_138_cov_37.655738	90.769	130	99230	138	61921	62050	138	9	1.01e-40	174
	NODE_8312_length_343_cov_23.902256	90.751	173	99230	343	24534	24706	324	152	5.93e-58	231
	NODE_14541_length_267_cov_1.710526	90.751	173	99230	267	45276	45448	235	66	7.67e-57	228
	NODE_18527_length_237_cov_21707.587500	90.741	108	99230	237	50459	50566	31	138	7.95e-32	145
	NODE_14501_length_267_cov_22.147368	90.741	162	99230	267	41101	41262	104	265	1.66e-53	217
	NODE_20665_length_203_cov_42317.793651	90.741	162	99230	203	45031	45192	43	203	5.97e-53	215
	NODE_17635_length_243_cov_248.831325	90.732	205	99230	243	87807	88010	39	243	3.49e-70	272
	NODE_15605_length_258_cov_55.723757	90.732	205	99230	258	61880	62083	231	28	3.49e-70	272
	NODE_27412_length_153_cov_21.921053	90.728	151	99230	153	43310	43460	151	1	4.65e-49	202
	NODE_30196_length_151_cov_18.486486	90.728	151	99230	151	43310	43460	1	151	4.65e-49	202
	NODE_25908_length_154_cov_18.844156	90.728	151	99230	154	43282	43432	151	1	4.65e-49	202
	NODE_25127_length_154_cov_58.129870	90.728	151	99230	154	46212	46358	151	1	6.02e-48	198
	NODE_30871_length_150_cov_91.000000	90.728	151	99230	150	68636	68785	1	150	1.67e-48	200
	NODE_20369_length_215_cov_4990.355072	90.722	194	99230	215	46172	46361	214	22	1.27e-64	254
	NODE_14992_length_263_cov_57.946237	90.717	237	99230	263	77388	77624	1	236	5.73e-83	315
	NODE_35129_length_146_cov_87.449275	90.714	140	99230	146	43310	43449	140	1	1.3e-44	187
	NODE_41410_length_140_cov_50.634921	90.714	140	99230	140	46178	46314	140	1	1.68e-43	183
	NODE_20491_length_210_cov_377.736842	90.71	183	99230	210	61901	62083	210	28	7.62e-62	244
	NODE_16632_length_250_cov_2402.092486	90.71	183	99230	250	19563	19745	219	37	7.62e-62	244
	NODE_14006_length_271_cov_343.458763	90.698	215	99230	271	68631	68845	29	243	1.25e-74	287
	NODE_14006_length_271_cov_343.458763	90.698	215	99230	271	24267	24481	243	29	1.25e-74	287
	NODE_14651_length_266_cov_1.201058	90.698	215	99230	266	26903	27117	238	24	1.25e-74	287
	NODE_55400_length_129_cov_34.384615	90.698	129	99230	129	43330	43458	1	129	3.65e-40	172
	NODE_18210_length_239_cov_1556.314815	90.686	204	99230	239	61880	62083	9	212	3.49e-70	272
	NODE_20143_length_223_cov_4322.328767	90.686	204	99230	223	61880	62083	220	17	3.49e-70	272
	NODE_20143_length_223_cov_4322.328767	90.686	204	99230	223	37689	37892	17	220	3.49e-70	272
	NODE_20435_length_212_cov_3016.340741	90.686	204	99230	212	68631	68834	206	3	3.49e-70	272
	NODE_20435_length_212_cov_3016.340741	90.686	204	99230	212	37689	37892	3	206	3.49e-70	272
	NODE_8682_length_337_cov_18.723077	90.683	161	99230	337	24068	24228	203	45	2.15e-52	213
	NODE_20297_length_217_cov_8725.171429	90.674	193	99230	217	41318	41510	215	23	9.79e-66	257
	NODE_14156_length_270_cov_13.191710	90.667	75	99230	270	25392	25466	74	1	6.28e-18	99
	NODE_32191_length_149_cov_46.638889	90.667	150	99230	149	68662	68811	1	149	6.02e-48	198
	NODE_32191_length_149_cov_46.638889	90.667	150	99230	149	46203	46349	1	149	2.16e-47	196
	NODE_21356_length_176_cov_890.858586	90.667	150	99230	176	37704	37853	150	1	1.67e-48	200
	NODE_30384_length_150_cov_3640.616438	90.667	150	99230	150	68676	68824	1	150	6.02e-48	198
	NODE_30384_length_150_cov_3640.616438	90.667	150	99230	150	24288	24436	150	1	6.02e-48	198
	NODE_24943_length_154_cov_76.298701	90.667	150	99230	154	24280	24427	5	154	6.02e-48	198
	NODE_42410_length_139_cov_83.758065	90.647	139	99230	139	46178	46313	1	139	6.06e-43	182
	NODE_42295_length_139_cov_137.612903	90.647	139	99230	139	46178	46313	139	1	6.06e-43	182
	NODE_10611_length_308_cov_2.194805	90.643	171	99230	308	30543	30713	269	99	7.67e-57	228
	NODE_20758_length_200_cov_1241.357724	90.643	171	99230	200	43291	43461	1	170	2.76e-56	226
	NODE_20738_length_201_cov_126.451613	90.643	171	99230	201	43294	43464	198	28	7.67e-57	228
	NODE_20658_length_204_cov_20.850394	90.625	192	99230	204	41330	41521	204	13	3.52e-65	255
	NODE_45236_length_137_cov_16.916667	90.625	128	99230	137	26917	27044	2	129	1.31e-39	171
	NODE_56836_length_128_cov_33.490196	90.625	128	99230	128	43329	43456	128	1	1.31e-39	171
	NODE_56836_length_128_cov_33.490196	90.625	128	99230	128	46180	46304	1	128	1.7e-38	167
	NODE_53146_length_131_cov_14.888889	90.625	128	99230	131	43282	43409	128	1	1.31e-39	171
	NODE_20537_length_208_cov_820.015267	90.608	181	99230	208	24301	24481	1	181	9.86e-61	241
	NODE_20537_length_208_cov_820.015267	90.608	181	99230	208	41318	41498	181	1	9.86e-61	241
	NODE_21318_length_177_cov_27966.050000	90.608	181	99230	177	19760	19939	177	1	4.59e-59	235
	NODE_25595_length_154_cov_32.246753	90.604	149	99230	154	43313	43461	1	149	6.02e-48	198
	NODE_29959_length_151_cov_34.527027	90.604	149	99230	151	43310	43458	3	151	6.02e-48	198
	NODE_29733_length_151_cov_63.418919	90.604	149	99230	151	43310	43458	149	1	6.02e-48	198
	NODE_27678_length_152_cov_1061.680000	90.604	149	99230	152	43310	43458	149	1	6.02e-48	198
	NODE_27573_length_153_cov_14.618421	90.604	149	99230	153	43310	43458	149	1	6.02e-48	198
	NODE_27322_length_153_cov_28.078947	90.604	149	99230	153	43310	43458	5	153	6.02e-48	198
	NODE_24854_length_154_cov_89.000000	90.604	149	99230	154	43310	43458	6	154	6.02e-48	198
	NODE_32400_length_149_cov_25.041667	90.604	149	99230	149	43311	43459	149	1	6.02e-48	198
	NODE_31966_length_149_cov_108.819444	90.604	149	99230	149	43310	43458	1	149	6.02e-48	198
	NODE_31892_length_149_cov_134.972222	90.604	149	99230	149	43310	43458	1	149	6.02e-48	198
	NODE_32554_length_149_cov_16.944444	90.604	149	99230	149	68662	68810	149	1	6.02e-48	198
	NODE_32554_length_149_cov_16.944444	90.604	149	99230	149	37713	37861	1	149	6.02e-48	198
	NODE_32669_length_149_cov_11.194444	90.604	149	99230	149	46220	46365	1	149	7.78e-47	195
	NODE_17958_length_241_cov_78.085366	90.594	202	99230	241	24280	24481	30	230	1.63e-68	267
	NODE_16514_length_251_cov_2724.609195	90.594	202	99230	251	24280	24481	30	224	7.56e-67	261
	NODE_16674_length_250_cov_33.352601	90.594	202	99230	250	24267	24468	29	230	4.52e-69	268
	NODE_44138_length_138_cov_13.524590	90.58	138	99230	138	43321	43458	1	138	1.68e-43	183
	NODE_34670_length_147_cov_14.900000	90.58	138	99230	147	56045	56181	1	138	6.06e-43	182
	NODE_44067_length_138_cov_15.606557	90.58	138	99230	138	46178	46312	1	138	2.18e-42	180
	NODE_44035_length_138_cov_16.770492	90.58	138	99230	138	46178	46312	138	1	2.18e-42	180
	NODE_41682_length_140_cov_23.650794	90.58	138	99230	140	68662	68799	140	3	1.68e-43	183
	NODE_42358_length_139_cov_104.887097	90.58	138	99230	139	68662	68799	139	2	1.68e-43	183
	NODE_21271_length_179_cov_630.901961	90.58	138	99230	179	43261	43398	152	16	6.06e-43	182
	NODE_18159_length_240_cov_1.435583	90.576	191	99230	240	82953	83143	28	217	4.55e-64	252
	NODE_6877_length_371_cov_48.047619	90.556	180	99230	371	35575	35752	23	202	1.27e-59	237
	NODE_20491_length_210_cov_377.736842	90.556	180	99230	210	37689	37868	28	207	3.54e-60	239
	NODE_20557_length_207_cov_1865.546154	90.556	180	99230	207	24302	24481	1	180	3.54e-60	239
	NODE_20557_length_207_cov_1865.546154	90.556	180	99230	207	41318	41497	180	1	3.54e-60	239
	NODE_20446_length_212_cov_34.800000	90.556	180	99230	212	43282	43461	3	182	3.54e-60	239
	NODE_58857_length_127_cov_13.140000	90.551	127	99230	127	43321	43447	1	127	4.72e-39	169
	NODE_20143_length_223_cov_4322.328767	90.547	201	99230	223	43261	43461	17	217	1.63e-68	267
	NODE_33390_length_148_cov_26.915493	90.541	148	99230	148	43311	43458	148	1	2.16e-47	196
	NODE_30212_length_151_cov_17.689189	90.541	148	99230	151	43324	43471	1	148	2.16e-47	196
	NODE_30212_length_151_cov_17.689189	90.541	148	99230	151	46165	46309	148	1	2.8e-46	193
	NODE_33077_length_148_cov_85.408451	90.541	148	99230	148	46220	46364	148	1	2.8e-46	193
	NODE_29973_length_151_cov_33.527027	90.541	148	99230	151	37709	37856	1	148	2.16e-47	196
	NODE_17769_length_242_cov_811.169697	90.526	190	99230	242	82953	83142	215	26	4.55e-64	252
	NODE_19023_length_234_cov_343.426752	90.526	190	99230	234	43275	43464	209	21	1.64e-63	250
	NODE_6877_length_371_cov_48.047619	90.517	348	99230	371	18844	19187	371	24	8.99e-126	457
	NODE_45353_length_137_cov_13.800000	90.511	137	99230	137	43322	43458	1	137	6.06e-43	182
	NODE_45133_length_137_cov_20.600000	90.511	137	99230	137	46178	46311	1	137	7.84e-42	178
	NODE_44978_length_137_cov_29.033333	90.511	137	99230	137	46178	46311	1	137	7.84e-42	178
	NODE_31395_length_150_cov_18.123288	90.511	137	99230	150	37739	37875	137	1	6.06e-43	182
	NODE_33363_length_148_cov_28.746479	90.511	137	99230	148	37739	37875	137	1	6.06e-43	182
	NODE_44826_length_137_cov_44.250000	90.511	137	99230	137	46196	46329	1	137	7.84e-42	178
	NODE_14187_length_270_cov_0.968912	90.503	179	99230	270	45270	45448	242	64	1.27e-59	237
	NODE_8079_length_347_cov_149.940741	90.476	126	99230	347	50217	50342	194	319	1.7e-38	167
	NODE_12915_length_281_cov_526.352941	90.476	231	99230	281	77899	78127	254	25	4.46e-79	302
	NODE_15459_length_259_cov_170.472527	90.476	189	99230	259	45031	45219	44	232	1.64e-63	250
	NODE_17832_length_242_cov_15.569697	90.476	189	99230	242	45031	45219	27	215	1.64e-63	250
	NODE_34618_length_147_cov_17.542857	90.476	147	99230	147	43312	43458	147	1	7.78e-47	195
	NODE_34186_length_147_cov_69.314286	90.476	147	99230	147	43312	43458	147	1	7.78e-47	195
	NODE_29973_length_151_cov_33.527027	90.476	147	99230	151	43282	43428	2	148	7.78e-47	195
	NODE_60430_length_126_cov_9.755102	90.476	126	99230	126	43333	43458	126	1	1.7e-38	167
	NODE_4081_length_458_cov_379.952756	90.455	220	99230	458	61939	62158	456	237	9.65e-76	291
	NODE_10126_length_314_cov_79.421941	90.452	199	99230	314	41315	41512	25	222	7.56e-67	261
	NODE_22168_length_157_cov_27.225000	90.446	157	99230	157	37712	37868	1	156	3.6e-50	206
	NODE_46654_length_136_cov_10.966102	90.441	136	99230	136	46190	46322	136	1	2.82e-41	176
	NODE_46549_length_136_cov_15.101695	90.441	136	99230	136	46177	46309	1	136	2.82e-41	176
	NODE_45882_length_136_cov_70.355932	90.441	136	99230	136	46178	46310	136	1	2.82e-41	176
	NODE_41669_length_140_cov_24.047619	90.441	136	99230	140	56048	56181	1	135	2.82e-41	176
	NODE_21001_length_190_cov_3686.353982	90.426	188	99230	190	24294	24481	1	188	5.89e-63	248
	NODE_16827_length_249_cov_13.924419	90.426	188	99230	249	24300	24486	212	26	2.12e-62	246
	NODE_16827_length_249_cov_13.924419	90.426	188	99230	249	19769	19954	212	26	7.62e-62	244
	NODE_21704_length_167_cov_615.066667	90.419	167	99230	167	45171	45337	1	167	1.28e-54	220
	NODE_28459_length_152_cov_52.786667	90.411	146	99230	152	43310	43455	146	1	2.8e-46	193
	NODE_35431_length_146_cov_28.579710	90.411	146	99230	146	43313	43458	146	1	2.8e-46	193
	NODE_30384_length_150_cov_3640.616438	90.411	146	99230	150	37704	37847	145	1	3.62e-45	189
	NODE_44116_length_138_cov_14.032787	90.4	125	99230	138	43288	43412	2	126	6.1e-38	165
	NODE_2369_length_557_cov_260.158333	90.395	177	99230	557	50044	50220	171	345	5.93e-58	231
	NODE_3516_length_485_cov_101.919118	90.395	177	99230	485	45270	45446	28	204	1.65e-58	233
	NODE_15551_length_258_cov_2589.138122	90.385	208	99230	258	68627	68834	235	28	9.72e-71	274
	NODE_40533_length_141_cov_29.406250	90.37	135	99230	141	43310	43444	135	1	7.84e-42	178
	NODE_47702_length_135_cov_16.672414	90.37	135	99230	135	46178	46309	135	1	1.01e-40	174
	NODE_47292_length_135_cov_45.810345	90.37	135	99230	135	43324	43458	1	135	7.84e-42	178
	NODE_47292_length_135_cov_45.810345	90.37	135	99230	135	46178	46309	135	1	1.01e-40	174
	NODE_31003_length_150_cov_63.136986	90.37	135	99230	150	26983	27117	1	135	7.84e-42	178
	NODE_37633_length_144_cov_14.552239	90.37	135	99230	144	26983	27117	144	10	7.84e-42	178
	NODE_33303_length_148_cov_36.084507	90.37	135	99230	148	61898	62032	1	135	7.84e-42	178
	NODE_32586_length_149_cov_15.611111	90.37	135	99230	149	26983	27117	1	135	7.84e-42	178
	NODE_42926_length_139_cov_16.677419	90.37	135	99230	139	26983	27117	139	5	7.84e-42	178
	NODE_42886_length_139_cov_18.403226	90.37	135	99230	139	26983	27117	139	5	7.84e-42	178
	NODE_33633_length_148_cov_14.901408	90.37	135	99230	148	26983	27117	1	135	7.84e-42	178
	NODE_30278_length_151_cov_14.891892	90.37	135	99230	151	26983	27117	1	135	7.84e-42	178
	NODE_1789_length_618_cov_610.975970	90.355	197	99230	618	54195	54390	386	192	3.52e-65	255
	NODE_11567_length_296_cov_1.050228	90.351	228	99230	296	19275	19501	296	69	5.77e-78	298
	NODE_29497_length_151_cov_102.445946	90.345	145	99230	151	43310	43454	145	1	1.01e-45	191
	NODE_36352_length_145_cov_34.676471	90.345	145	99230	145	43314	43458	145	1	1.01e-45	191
	NODE_36205_length_145_cov_59.455882	90.345	145	99230	145	43314	43458	1	145	1.01e-45	191
	NODE_18734_length_236_cov_207.974843	90.338	207	99230	236	68628	68834	4	209	1.26e-69	270
	NODE_63261_length_124_cov_17.574468	90.323	124	99230	124	43335	43458	1	124	2.19e-37	163
	NODE_23590_length_155_cov_26.833333	90.323	155	99230	155	61920	62072	1	154	1.67e-48	200
	NODE_10190_length_313_cov_168.127119	90.306	196	99230	313	86288	86479	84	277	4.55e-64	252
	NODE_21299_length_178_cov_883.594059	90.303	165	99230	178	56012	56175	165	1	5.97e-53	215
	NODE_21004_length_190_cov_1785.557522	90.303	165	99230	190	45031	45195	27	190	5.97e-53	215
	NODE_18939_length_235_cov_5.411392	90.303	165	99230	235	50220	50383	187	28	7.73e-52	211
	NODE_48347_length_134_cov_76.684211	90.299	134	99230	134	46178	46308	134	1	3.65e-40	172
	NODE_4081_length_458_cov_379.952756	90.291	412	99230	458	68696	69106	450	41	1.12e-149	536
	NODE_11504_length_296_cov_1234.415525	90.286	175	99230	296	24068	24241	99	271	2.76e-56	226
	NODE_8312_length_343_cov_23.902256	90.286	175	99230	343	68403	68577	151	324	7.67e-57	228
	NODE_10636_length_307_cov_1072.204348	90.283	247	99230	307	45194	45440	1	247	9.51e-86	324
	NODE_3672_length_478_cov_54.907731	90.278	216	99230	478	16824	17039	325	110	1.61e-73	283
	NODE_37184_length_144_cov_55.701493	90.278	144	99230	144	43315	43458	144	1	3.62e-45	189
	NODE_21651_length_168_cov_3039.032967	90.278	144	99230	168	45079	45222	168	25	3.62e-45	189
	NODE_21651_length_168_cov_3039.032967	90.278	144	99230	168	37752	37895	168	25	3.62e-45	189
	NODE_21651_length_168_cov_3039.032967	90.278	144	99230	168	68628	68771	25	168	3.62e-45	189
	NODE_18393_length_238_cov_398.298137	90.27	185	99230	238	43275	43459	212	28	2.74e-61	243
	NODE_16874_length_249_cov_1.122093	90.26	154	99230	249	83192	83345	72	225	4.65e-49	202
	NODE_25127_length_154_cov_58.129870	90.26	154	99230	154	68668	68820	154	1	1.67e-48	200
	NODE_25127_length_154_cov_58.129870	90.26	154	99230	154	43275	43427	1	154	1.67e-48	200
	NODE_20264_length_218_cov_9529.680851	90.256	195	99230	218	41315	41509	1	195	3.52e-65	255
	NODE_20264_length_218_cov_9529.680851	90.256	195	99230	218	24290	24484	195	1	3.52e-65	255
	NODE_20906_length_194_cov_47416.059829	90.256	195	99230	194	41314	41508	4	194	4.55e-64	252
	NODE_17195_length_246_cov_275.644970	90.244	164	99230	246	98542	98705	219	57	2.15e-52	213
	NODE_18939_length_235_cov_5.411392	90.244	164	99230	235	24116	24278	42	201	2.78e-51	209
	NODE_18527_length_237_cov_21707.587500	90.233	215	99230	237	83395	83608	24	237	2.09e-72	279
	NODE_49852_length_133_cov_46.232143	90.226	133	99230	133	46178	46307	1	133	1.31e-39	171
	NODE_49809_length_133_cov_53.000000	90.226	133	99230	133	46178	46307	133	1	1.31e-39	171
	NODE_20047_length_227_cov_181.866667	90.217	184	99230	227	41315	41498	24	206	3.54e-60	239
	NODE_20047_length_227_cov_181.866667	90.217	184	99230	227	43284	43467	206	24	3.54e-60	239
	NODE_38459_length_143_cov_24.454545	90.21	143	99230	143	43316	43458	1	143	1.3e-44	187
	NODE_38684_length_143_cov_15.181818	90.21	143	99230	143	68647	68789	1	143	1.3e-44	187
	NODE_38764_length_143_cov_13.045455	90.21	143	99230	143	61880	62022	1	143	1.3e-44	187
	NODE_38676_length_143_cov_15.439394	90.21	143	99230	143	61875	62017	1	143	1.3e-44	187
	NODE_20264_length_218_cov_9529.680851	90.206	194	99230	218	45031	45222	192	1	1.64e-63	250
	NODE_20222_length_220_cov_1120.293706	90.196	204	99230	220	46172	46372	3	206	2.1e-67	263
	NODE_15581_length_258_cov_206.149171	90.196	204	99230	258	43261	43464	231	28	1.63e-68	267
	NODE_18210_length_239_cov_1556.314815	90.196	204	99230	239	37689	37892	212	9	1.63e-68	267
	NODE_18210_length_239_cov_1556.314815	90.196	204	99230	239	46172	46372	9	212	2.1e-67	263
	NODE_18705_length_236_cov_6137.264151	90.196	204	99230	236	87993	88195	6	209	5.85e-68	265
	NODE_20531_length_208_cov_4678.740458	90.196	204	99230	208	82953	83156	206	3	1.63e-68	267
	NODE_22087_length_158_cov_10181.148148	90.196	153	99230	158	43282	43434	2	154	1.67e-48	200
	NODE_27537_length_153_cov_15.960526	90.196	153	99230	153	61911	62063	153	1	1.67e-48	200
	NODE_27554_length_153_cov_15.315789	90.196	153	99230	153	61903	62055	153	1	1.67e-48	200
	NODE_26168_length_153_cov_488.815789	90.196	153	99230	153	37694	37845	153	1	6.02e-48	198
	NODE_21261_length_180_cov_231.679612	90.196	153	99230	180	43312	43464	180	28	1.67e-48	200
	NODE_1453_length_662_cov_34.774359	90.182	275	99230	662	44734	45008	574	300	2.61e-96	359
	NODE_10643_length_307_cov_351.347826	90.179	224	99230	307	17388	17611	60	281	9.65e-76	291
	NODE_20781_length_199_cov_1238.434426	90.173	173	99230	199	61911	62083	1	172	9.93e-56	224
	NODE_18418_length_238_cov_79.478261	90.173	173	99230	238	45274	45446	30	202	2.76e-56	226
	NODE_20491_length_210_cov_377.736842	90.164	183	99230	210	43261	43443	28	210	3.54e-60	239
	NODE_10190_length_313_cov_168.127119	90.155	193	99230	313	24514	24706	276	85	1.64e-63	250
	NODE_20251_length_219_cov_935.133803	90.155	193	99230	219	25904	26095	27	219	1.64e-63	250
	NODE_47862_length_135_cov_5.258621	90.152	132	99230	135	43333	43464	135	4	3.65e-40	172
	NODE_29280_length_151_cov_166.837838	90.152	132	99230	151	43330	43461	1	132	3.65e-40	172
	NODE_51423_length_132_cov_27.781818	90.152	132	99230	132	46178	46306	132	1	4.72e-39	169
	NODE_41633_length_140_cov_26.380952	90.152	132	99230	140	46172	46300	132	1	4.72e-39	169
	NODE_14156_length_270_cov_13.191710	90.148	203	99230	270	41676	41878	254	53	2.1e-67	263
	NODE_15667_length_258_cov_0.872928	90.148	203	99230	258	19748	19949	230	28	2.1e-67	263
	NODE_2369_length_557_cov_260.158333	90.141	355	99230	557	68467	68820	178	532	6.95e-127	460
	NODE_13093_length_279_cov_2240.029703	90.141	213	99230	279	41527	41739	34	246	7.51e-72	278
	NODE_39279_length_142_cov_55.461538	90.141	142	99230	142	43317	43458	142	1	4.68e-44	185
	NODE_39668_length_142_cov_16.569231	90.141	142	99230	142	43270	43411	1	142	4.68e-44	185
	NODE_26331_length_153_cov_162.421053	90.132	152	99230	153	46204	46352	1	152	7.78e-47	195
	NODE_28452_length_152_cov_53.773333	90.132	152	99230	152	43300	43451	152	1	6.02e-48	198
	NODE_24820_length_154_cov_97.194805	90.132	152	99230	154	24330	24481	154	3	6.02e-48	198
	NODE_21004_length_190_cov_1785.557522	90.116	172	99230	190	24286	24457	20	190	3.57e-55	222
	NODE_8080_length_347_cov_132.096296	90.114	263	99230	347	18830	19090	28	290	9.45e-91	340
	NODE_20645_length_204_cov_468.141732	90.11	182	99230	204	61891	62072	204	23	1.27e-59	237
	NODE_20516_length_209_cov_190.742424	90.11	182	99230	209	41318	41499	182	1	1.27e-59	237
	NODE_16827_length_249_cov_13.924419	90.11	182	99230	249	45044	45224	207	26	4.59e-59	235
	NODE_20957_length_192_cov_10806.295652	90.104	192	99230	192	26927	27118	192	1	1.64e-63	250
	NODE_17747_length_242_cov_9250.000000	90.104	192	99230	242	24290	24481	24	215	1.64e-63	250
	NODE_17747_length_242_cov_9250.000000	90.104	192	99230	242	19759	19949	24	215	5.89e-63	248
	NODE_17764_length_242_cov_1074.830303	90.099	202	99230	242	24280	24481	30	231	2.1e-67	263
	NODE_15459_length_259_cov_170.472527	90.099	202	99230	259	24280	24481	31	232	2.1e-67	263
	NODE_19182_length_233_cov_1382.166667	90.099	202	99230	233	24280	24481	30	231	2.1e-67	263
	NODE_18061_length_240_cov_719.453988	90.099	202	99230	240	45025	45226	27	227	7.56e-67	261
	NODE_44826_length_137_cov_44.250000	90.076	131	99230	137	43310	43440	131	1	1.31e-39	171
	NODE_45523_length_136_cov_552.694915	90.076	131	99230	136	43304	43434	1	131	1.31e-39	171
	NODE_40849_length_141_cov_13.406250	90.071	141	99230	141	43320	43460	1	141	1.68e-43	183
	NODE_40533_length_141_cov_29.406250	90.071	141	99230	141	46192	46329	1	141	2.18e-42	180
	NODE_27371_length_153_cov_24.697368	90.066	151	99230	153	68649	68799	1	151	2.16e-47	196
	NODE_21356_length_176_cov_890.858586	90.066	151	99230	176	61919	62069	1	151	2.16e-47	196
	NODE_29973_length_151_cov_33.527027	90.066	151	99230	151	61913	62063	151	1	2.16e-47	196
	NODE_23590_length_155_cov_26.833333	90.066	151	99230	155	37704	37852	150	1	2.8e-46	193
	NODE_20537_length_208_cov_820.015267	90.055	181	99230	208	61880	62060	181	1	4.59e-59	235
	NODE_18058_length_240_cov_944.030675	90.052	191	99230	240	43271	43461	22	211	2.12e-62	246
	NODE_16928_length_248_cov_423.064327	90.052	191	99230	248	43274	43464	218	28	5.89e-63	248
	NODE_19510_length_231_cov_488.493506	90.045	221	99230	231	43248	43468	230	10	1.25e-74	287
	NODE_18221_length_239_cov_636.364198	90.045	221	99230	239	14318	14538	239	19	1.25e-74	287
	NODE_12915_length_281_cov_526.352941	90.043	231	99230	281	65933	66161	25	254	2.07e-77	296
	NODE_10278_length_312_cov_321.068085	90.033	301	99230	312	19592	19891	299	1	1.2e-104	387
	NODE_6086_length_391_cov_15.665605	90.028	361	99230	391	41427	41786	389	29	1.49e-128	466
	NODE_5002_length_423_cov_1004.760116	90.027	371	99230	423	45086	45455	397	28	1.92e-132	479
	NODE_1453_length_662_cov_34.774359	90	260	99230	662	91792	92040	558	299	2.64e-86	326
	NODE_7949_length_349_cov_1116.926471	90	300	99230	349	75447	75746	28	323	4.3e-104	385
	NODE_8682_length_337_cov_18.723077	90	230	99230	337	68881	69110	42	268	7.46e-77	294
	NODE_10190_length_313_cov_168.127119	90	190	99230	313	49995	50184	89	278	2.12e-62	246
	NODE_18061_length_240_cov_719.453988	90	200	99230	240	24289	24488	29	227	9.79e-66	257
	NODE_20305_length_217_cov_1458.692857	90	190	99230	217	68631	68820	190	1	2.12e-62	246
	NODE_17769_length_242_cov_811.169697	90	190	99230	242	61880	62069	215	26	2.12e-62	246
	NODE_19023_length_234_cov_343.426752	90	190	99230	234	24292	24481	209	21	7.62e-62	244
	NODE_20262_length_218_cov_20175.340426	90	190	99230	218	24292	24481	26	215	2.12e-62	246
	NODE_20262_length_218_cov_20175.340426	90	190	99230	218	19761	19949	26	215	7.62e-62	244
	NODE_19627_length_231_cov_1.545455	90	190	99230	231	24292	24481	26	213	7.62e-62	244
	NODE_18224_length_239_cov_504.061728	90	190	99230	239	19761	19949	26	214	7.62e-62	244
	NODE_20394_length_214_cov_30628.700730	90	190	99230	214	24292	24481	1	187	2.74e-61	243
	NODE_20394_length_214_cov_30628.700730	90	190	99230	214	61880	62069	187	1	2.74e-61	243
	NODE_27554_length_153_cov_15.315789	90	150	99230	153	68657	68806	150	1	7.78e-47	195
	NODE_41410_length_140_cov_50.634921	90	140	99230	140	43319	43458	1	140	6.06e-43	182
	NODE_24344_length_155_cov_5.743590	90	120	99230	155	55984	56103	14	133	3.67e-35	156
	NODE_39586_length_142_cov_20.215385	90	130	99230	142	43332	43461	1	129	1.7e-38	167
	NODE_41259_length_140_cov_94.968254	90	140	99230	140	46193	46329	140	1	7.84e-42	178
	NODE_41682_length_140_cov_23.650794	90	140	99230	140	37722	37861	1	140	6.06e-43	182
	NODE_54486_length_130_cov_15.471698	90	130	99230	130	46178	46304	130	1	6.1e-38	165
	NODE_53868_length_130_cov_53.396226	90	130	99230	130	46177	46303	130	1	6.1e-38	165
	NODE_53703_length_130_cov_90.716981	90	130	99230	130	46178	46304	130	1	6.1e-38	165
	NODE_53284_length_131_cov_4.407407	90	120	99230	131	26947	27066	9	128	3.67e-35	156
	NODE_5598_length_405_cov_290.487805	89.971	349	99230	405	18839	19183	375	28	1.95e-122	446
	NODE_8682_length_337_cov_18.723077	89.961	259	99230	337	50248	50506	37	293	1.58e-88	333
	NODE_14651_length_266_cov_1.201058	89.954	219	99230	266	24267	24485	238	20	1.61e-73	283
	NODE_16514_length_251_cov_2724.609195	89.947	189	99230	251	45031	45219	43	224	1.27e-59	237
	NODE_17769_length_242_cov_811.169697	89.947	189	99230	242	37704	37892	27	215	7.62e-62	244
	NODE_20394_length_214_cov_30628.700730	89.947	189	99230	214	37704	37892	2	187	9.86e-61	241
	NODE_10952_length_303_cov_143.911504	89.947	189	99230	303	45262	45449	283	98	9.86e-61	241
	NODE_21299_length_178_cov_883.594059	89.944	179	99230	178	41324	41501	1	178	2.13e-57	230
	NODE_21299_length_178_cov_883.594059	89.944	179	99230	178	45036	45213	178	1	2.13e-57	230
	NODE_20777_length_199_cov_2596.598361	89.941	169	99230	199	43293	43461	1	169	4.62e-54	219
	NODE_32554_length_149_cov_16.944444	89.933	149	99230	149	61911	62059	149	1	2.8e-46	193
	NODE_28897_length_152_cov_16.480000	89.933	149	99230	152	61931	62079	4	152	2.8e-46	193
	NODE_24943_length_154_cov_76.298701	89.933	149	99230	154	61937	62083	151	3	1.01e-45	191
	NODE_42410_length_139_cov_83.758065	89.928	139	99230	139	43320	43458	139	1	2.18e-42	180
	NODE_42295_length_139_cov_137.612903	89.928	139	99230	139	43320	43458	1	139	2.18e-42	180
	NODE_42358_length_139_cov_104.887097	89.928	139	99230	139	37723	37861	1	139	2.18e-42	180
	NODE_8682_length_337_cov_18.723077	89.922	258	99230	337	83193	83449	41	293	7.35e-87	327
	NODE_48903_length_134_cov_19.877193	89.922	129	99230	134	43333	43461	1	129	1.7e-38	167
	NODE_6088_length_391_cov_15.050955	89.916	357	99230	391	25637	25988	36	391	3.23e-125	455
	NODE_17979_length_241_cov_7.682927	89.908	218	99230	241	83138	83346	241	24	3.49e-70	272
	NODE_17788_length_242_cov_287.278788	89.908	218	99230	242	37683	37898	230	16	2.7e-71	276
	NODE_17788_length_242_cov_287.278788	89.908	218	99230	242	46166	46378	16	230	9.72e-71	274
	NODE_17028_length_247_cov_1706.582353	89.904	208	99230	247	68628	68834	25	231	1.63e-68	267
	NODE_15560_length_258_cov_792.928177	89.904	208	99230	258	24280	24485	229	24	5.85e-68	265
	NODE_17764_length_242_cov_1074.830303	89.904	208	99230	242	46172	46375	231	24	5.85e-68	265
	NODE_20838_length_197_cov_1040.491667	89.899	198	99230	197	46178	46372	1	195	1.64e-63	250
	NODE_20253_length_219_cov_654.852113	89.899	198	99230	219	43274	43470	4	201	1.27e-64	254
	NODE_2369_length_557_cov_260.158333	89.891	366	99230	557	24292	24653	532	168	1.49e-128	466
	NODE_21299_length_178_cov_883.594059	89.888	178	99230	178	68637	68814	1	178	2.13e-57	230
	NODE_5135_length_419_cov_23.663743	89.873	79	99230	419	25392	25470	291	368	1.75e-18	100
	NODE_21859_length_163_cov_890.337209	89.873	158	99230	163	43312	43469	1	158	1.29e-49	204
	NODE_22168_length_157_cov_27.225000	89.873	158	99230	157	24301	24458	1	157	4.65e-49	202
	NODE_26507_length_153_cov_105.552632	89.865	148	99230	153	43314	43461	1	148	1.01e-45	191
	NODE_33613_length_148_cov_15.676056	89.865	148	99230	148	46217	46361	1	148	1.3e-44	187
	NODE_33469_length_148_cov_21.887324	89.865	148	99230	148	61886	62033	1	148	1.01e-45	191
	NODE_33469_length_148_cov_21.887324	89.865	148	99230	148	68637	68784	1	148	1.01e-45	191
	NODE_15839_length_256_cov_917.245810	89.855	207	99230	256	68628	68834	23	229	1.63e-68	267
	NODE_23499_length_155_cov_30.641026	89.855	138	99230	155	26980	27117	1	138	7.84e-42	178
	NODE_44067_length_138_cov_15.606557	89.855	138	99230	138	43321	43458	138	1	7.84e-42	178
	NODE_44035_length_138_cov_16.770492	89.855	138	99230	138	43321	43458	1	138	7.84e-42	178
	NODE_41070_length_140_cov_265.285714	89.855	138	99230	140	43328	43465	140	3	7.84e-42	178
	NODE_1453_length_662_cov_34.774359	89.85	266	99230	662	30772	31034	301	564	1.22e-89	337
	NODE_15976_length_255_cov_571.578652	89.848	197	99230	255	24080	24276	231	37	4.55e-64	252
	NODE_20369_length_215_cov_4990.355072	89.84	187	99230	215	43275	43461	26	211	3.54e-60	239
	NODE_17769_length_242_cov_811.169697	89.84	187	99230	242	43275	43461	26	212	9.86e-61	241
	NODE_19627_length_231_cov_1.545455	89.84	187	99230	231	43275	43461	26	210	3.54e-60	239
	NODE_11839_length_292_cov_1534.162791	89.831	59	99230	292	26178	26236	47	105	2.94e-11	76.8
	NODE_11179_length_300_cov_1863.506726	89.831	177	99230	300	45265	45441	278	105	9.93e-56	224
	NODE_13788_length_273_cov_1539.076531	89.823	226	99230	273	24261	24486	23	248	9.65e-76	291
	NODE_14541_length_267_cov_1.710526	89.82	167	99230	267	41098	41262	66	232	2.15e-52	213
	NODE_8122_length_346_cov_165.475836	89.815	216	99230	346	77014	77229	101	316	7.51e-72	278
	NODE_2898_length_522_cov_38.853933	89.81	422	99230	522	72773	73194	497	86	1.45e-148	532
	NODE_17457_length_244_cov_984.365269	89.809	157	99230	244	45978	46130	175	19	6.02e-48	198
	NODE_13556_length_275_cov_128.878788	89.806	206	99230	275	25913	26117	275	70	2.1e-67	263
	NODE_2908_length_521_cov_47.698198	89.796	441	99230	521	76723	77159	54	494	1.85e-157	562
	NODE_20906_length_194_cov_47416.059829	89.796	196	99230	194	45031	45226	192	1	5.89e-63	248
	NODE_10952_length_303_cov_143.911504	89.785	186	99230	303	41091	41276	98	281	1.27e-59	237
	NODE_45236_length_137_cov_16.916667	89.781	137	99230	137	46237	46370	137	1	3.65e-40	172
	NODE_45133_length_137_cov_20.600000	89.781	137	99230	137	43322	43458	137	1	2.82e-41	176
	NODE_44978_length_137_cov_29.033333	89.781	137	99230	137	43322	43458	137	1	2.82e-41	176
	NODE_44116_length_138_cov_14.032787	89.781	137	99230	138	24305	24441	2	138	2.82e-41	176
	NODE_44116_length_138_cov_14.032787	89.781	137	99230	138	37716	37852	2	138	2.82e-41	176
	NODE_14356_length_268_cov_237.842932	89.767	215	99230	268	26903	27117	29	241	9.72e-71	274
	NODE_21704_length_167_cov_615.066667	89.759	166	99230	167	46058	46220	166	1	2.78e-51	209
	NODE_28445_length_152_cov_54.746667	89.744	156	99230	152	68630	68785	2	152	7.78e-47	195
	NODE_17774_length_242_cov_560.242424	89.73	185	99230	242	43275	43459	217	33	1.27e-59	237
	NODE_1789_length_618_cov_610.975970	89.706	272	99230	618	86288	86557	385	116	7.3e-92	344
	NODE_16515_length_251_cov_1727.287356	89.706	204	99230	251	43261	43464	224	21	7.56e-67	261
	NODE_15605_length_258_cov_55.723757	89.706	204	99230	258	68631	68834	231	28	7.56e-67	261
	NODE_15667_length_258_cov_0.872928	89.706	204	99230	258	41318	41521	28	231	7.56e-67	261
	NODE_46654_length_136_cov_10.966102	89.706	136	99230	136	82971	83106	136	1	1.01e-40	174
	NODE_45882_length_136_cov_70.355932	89.706	136	99230	136	43323	43458	1	136	1.01e-40	174
	NODE_46500_length_136_cov_16.491525	89.706	136	99230	136	56048	56181	1	135	1.31e-39	171
	NODE_45523_length_136_cov_552.694915	89.706	136	99230	136	46197	46329	136	1	1.31e-39	171
	NODE_20895_length_195_cov_296.983051	89.697	165	99230	195	46172	46333	28	192	1e-50	207
	NODE_11096_length_301_cov_1950.544643	89.668	271	99230	301	19154	19424	2	272	2.03e-92	346
	NODE_11096_length_301_cov_1950.544643	89.668	271	99230	301	14260	14530	272	2	2.03e-92	346
	NODE_6776_length_373_cov_648.554054	89.655	319	99230	373	65913	66231	29	347	9.18e-111	407
	NODE_20758_length_200_cov_1241.357724	89.655	174	99230	200	19777	19949	1	173	1.28e-54	220
	NODE_1789_length_618_cov_610.975970	89.646	367	99230	618	41089	41451	390	27	6.95e-127	460
	NODE_13788_length_273_cov_1539.076531	89.64	222	99230	273	41317	41538	244	23	1.61e-73	283
	NODE_14651_length_266_cov_1.201058	89.637	193	99230	266	45031	45223	212	20	2.12e-62	246
	NODE_20154_length_223_cov_77.184932	89.637	193	99230	223	45031	45223	216	24	2.12e-62	246
	NODE_19183_length_233_cov_1324.096154	89.637	193	99230	233	24292	24484	208	16	2.12e-62	246
	NODE_21550_length_170_cov_7846.526882	89.634	164	99230	170	26917	27079	165	2	1e-50	207
	NODE_1975_length_595_cov_72.808880	89.63	135	99230	595	24070	24200	162	29	1.7e-38	167
	NODE_42489_length_139_cov_60.435484	89.63	135	99230	139	46172	46303	137	3	4.72e-39	169
	NODE_13730_length_274_cov_3.883249	89.617	183	99230	274	64348	64530	31	213	1.65e-58	233
	NODE_8521_length_339_cov_1380.599237	89.61	308	99230	339	66898	67203	11	311	1.55e-103	383
	NODE_25744_length_154_cov_25.974026	89.61	154	99230	154	43304	43457	1	154	2.16e-47	196
	NODE_26034_length_154_cov_14.233766	89.61	154	99230	154	46221	46371	1	154	2.8e-46	193
	NODE_24489_length_154_cov_273.311688	89.61	154	99230	154	61916	62069	154	1	2.16e-47	196
	NODE_15601_length_258_cov_59.618785	89.604	202	99230	258	24280	24481	229	28	9.79e-66	257
	NODE_17761_length_242_cov_1143.175758	89.604	202	99230	242	68624	68825	222	21	9.79e-66	257
	NODE_20781_length_199_cov_1238.434426	89.595	173	99230	199	37689	37861	172	1	4.62e-54	219
	NODE_4791_length_430_cov_13.011331	89.583	288	99230	430	66901	67186	426	146	9.38e-96	357
	NODE_17933_length_241_cov_556.603659	89.583	192	99230	241	66901	67092	218	29	2.74e-61	243
	NODE_20064_length_226_cov_11191.241611	89.583	192	99230	226	19761	19949	10	199	3.54e-60	239
	NODE_13093_length_279_cov_2240.029703	89.573	211	99230	279	50220	50429	42	251	1.63e-68	267
	NODE_20645_length_204_cov_468.141732	89.56	182	99230	204	68642	68823	204	23	5.93e-58	231
	NODE_20516_length_209_cov_190.742424	89.56	182	99230	209	24300	24481	1	182	5.93e-58	231
	NODE_48347_length_134_cov_76.684211	89.552	134	99230	134	43325	43458	1	134	1.31e-39	171
	NODE_11662_length_294_cov_641.364055	89.545	220	99230	294	54908	55126	48	266	7.51e-72	278
	NODE_27371_length_153_cov_24.697368	89.542	153	99230	153	43294	43446	153	1	7.78e-47	195
	NODE_26168_length_153_cov_488.815789	89.542	153	99230	153	46219	46367	1	153	1.01e-45	191
	NODE_27708_length_152_cov_413.973333	89.542	153	99230	152	43275	43427	1	152	2.8e-46	193
	NODE_1200_length_704_cov_704.062201	89.53	659	99230	704	17749	18406	30	677	0	824
	NODE_20064_length_226_cov_11191.241611	89.529	191	99230	226	61880	62069	199	10	9.86e-61	241
	NODE_10126_length_314_cov_79.421941	89.529	191	99230	314	37706	37895	214	25	9.86e-61	241
	NODE_10126_length_314_cov_79.421941	89.529	191	99230	314	61877	62066	25	214	9.86e-61	241
	NODE_18159_length_240_cov_1.435583	89.529	191	99230	240	43274	43464	217	28	9.86e-61	241
	NODE_20251_length_219_cov_935.133803	89.529	191	99230	219	54958	55147	216	27	9.86e-61	241
	NODE_11504_length_296_cov_1234.415525	89.513	267	99230	296	41558	41823	271	8	4.39e-89	335
	NODE_38781_length_143_cov_7.939394	89.51	143	99230	143	56042	56182	143	2	7.84e-42	178
	NODE_24344_length_155_cov_5.743590	89.51	143	99230	155	26914	27056	9	151	6.06e-43	182
	NODE_38764_length_143_cov_13.045455	89.51	143	99230	143	43322	43464	143	1	6.06e-43	182
	NODE_38764_length_143_cov_13.045455	89.51	143	99230	143	68631	68773	1	143	6.06e-43	182
	NODE_38676_length_143_cov_15.439394	89.51	143	99230	143	68626	68768	1	143	6.06e-43	182
	NODE_20645_length_204_cov_468.141732	89.503	181	99230	204	37701	37881	24	204	2.13e-57	230
	NODE_17411_length_245_cov_1.190476	89.5	200	99230	245	61873	62072	227	29	4.55e-64	252
	NODE_18061_length_240_cov_719.453988	89.5	200	99230	240	68624	68823	227	29	4.55e-64	252
	NODE_18061_length_240_cov_719.453988	89.5	200	99230	240	37701	37900	30	228	4.55e-64	252
	NODE_14651_length_266_cov_1.201058	89.498	219	99230	266	41314	41532	20	238	7.51e-72	278
	NODE_14651_length_266_cov_1.201058	89.498	219	99230	266	68627	68845	20	238	7.51e-72	278
	NODE_14651_length_266_cov_1.201058	89.498	219	99230	266	19736	19953	238	20	2.7e-71	276
	NODE_3488_length_486_cov_613.767726	89.489	333	99230	486	18255	18570	129	459	1.19e-109	403
	NODE_14947_length_263_cov_1750.306452	89.474	228	99230	263	17016	17243	26	253	3.47e-75	289
	NODE_20305_length_217_cov_1458.692857	89.474	190	99230	217	61880	62069	190	1	9.86e-61	241
	NODE_17769_length_242_cov_811.169697	89.474	190	99230	242	26928	27117	26	215	9.86e-61	241
	NODE_17769_length_242_cov_811.169697	89.474	190	99230	242	68631	68820	215	26	9.86e-61	241
	NODE_21514_length_171_cov_391.489362	89.474	171	99230	171	68642	68812	1	171	1.66e-53	217
	NODE_20262_length_218_cov_20175.340426	89.474	190	99230	218	61880	62069	215	26	9.86e-61	241
	NODE_18224_length_239_cov_504.061728	89.474	190	99230	239	24292	24481	26	214	3.54e-60	239
	NODE_20394_length_214_cov_30628.700730	89.474	190	99230	214	19761	19949	1	187	1.27e-59	237
	NODE_18393_length_238_cov_398.298137	89.474	190	99230	238	82953	83142	23	212	9.86e-61	241
	NODE_20981_length_191_cov_15190.333333	89.474	190	99230	191	41318	41507	4	191	3.54e-60	239
	NODE_20981_length_191_cov_15190.333333	89.474	190	99230	191	19761	19949	191	4	1.27e-59	237
	NODE_20398_length_214_cov_3010.766423	89.474	190	99230	214	24292	24481	1	187	1.27e-59	237
	NODE_20398_length_214_cov_3010.766423	89.474	190	99230	214	61880	62069	187	1	1.27e-59	237
	NODE_18887_length_235_cov_866.398734	89.474	171	99230	235	68408	68578	200	30	1.66e-53	217
	NODE_49852_length_133_cov_46.232143	89.474	133	99230	133	43326	43458	133	1	4.72e-39	169
	NODE_49809_length_133_cov_53.000000	89.474	133	99230	133	43326	43458	1	133	4.72e-39	169
	NODE_50270_length_133_cov_18.321429	89.474	133	99230	133	43336	43468	133	1	4.72e-39	169
	NODE_50270_length_133_cov_18.321429	89.474	133	99230	133	46168	46297	1	133	6.1e-38	165
	NODE_23590_length_155_cov_26.833333	89.474	152	99230	155	43274	43424	152	1	1.01e-45	191
	NODE_17788_length_242_cov_287.278788	89.45	218	99230	242	68625	68840	16	230	1.26e-69	270
	NODE_833_length_775_cov_33.163324	89.45	218	99230	775	26716	26932	26	241	3.49e-70	272
	NODE_18061_length_240_cov_719.453988	89.447	199	99230	240	61874	62072	226	29	1.64e-63	250
	NODE_10126_length_314_cov_79.421941	89.447	199	99230	314	24287	24484	222	25	1.64e-63	250
	NODE_2238_length_568_cov_52.545825	89.434	265	99230	568	41613	41877	566	306	5.68e-88	331
	NODE_43827_length_138_cov_26.344262	89.431	123	99230	138	43339	43461	1	123	3.67e-35	156
	NODE_1789_length_618_cov_610.975970	89.427	227	99230	618	49995	50221	380	155	4.49e-74	285
	NODE_12730_length_283_cov_119.053398	89.427	227	99230	283	77567	77793	27	253	1.25e-74	287
	NODE_10278_length_312_cov_321.068085	89.423	312	99230	312	68689	68998	1	308	3.33e-105	388
	NODE_20305_length_217_cov_1458.692857	89.418	189	99230	217	37704	37892	2	190	3.54e-60	239
[truncated: 37,161 more rows]
