# Supplementary material for: Isolation and Sequencing of the Y Chromosome in Mediterranean River Buffalo Using Laser Microdissection-Based NGS
Source: Genes (Basel). 2026 Jun 26;17(7):740. doi: 10.3390/genes17070740 (PMC13407696; doi:10.3390/genes17070740)
Supplement: Supplementary file 1 [file genes-17-00740-s001.zip › Supplementary_Table_S5_Y_annotations.xlsx]

## Sheet: Genes_Annotation
Supplementary Table S5. Genes and intergenic regions identified from buffalo Y-derived sequences based on similarity to Bos taurus reference genome.
Gene_ID	Gene_name	Functional annotation	Chr	Query cover (%)	Identity (%)	Category
Gene 1	TSPY-like	testis-specific y-encoded protein 3-like (TSPY-like)	chrY	100	91.99	Y-linked
Gene 2	SRY	sex-determining region y protein	chrY	100	96.95	Y-linked
Gene 3	HELB	dna helicase b	chr5	100	92.71	Autosomal
Gene 4	HSF-like	heat shock transcription factor, Y-linked-like	chrY	100	94.27	Y-linked
Gene 5	gamma-taxilin-like	gamma-taxilin-like	chrY	95	95.29	Y-linked
Gene 6	HSF-like	heat shock transcription factor, Y-linked-like	chrY	100	95.11	Y-linked
Gene 7	HSF-like	heat shock transcription factor, Y-linked-like	chrY	100	94.52	Y-linked
Gene 8	melanoma antigen preferentially expressed in tumors-like	melanoma antigen preferentially expressed in tumors-like	chrY	100	93.61	Y-linked
Gene 9	NBAS	neuroblastoma-amplified sequence	chr9	100	97.65	Autosomal
Gene 10	-	intergenic region (39 kb upstream of CLDN34 and 11 kb downstream of LOC112445152)	chrX	100	94.91	Intergenic region
Gene 10	-	intergenic region (33 kb upstream of GPR143 and 26 kb downstream of EIF1AY)	chrY	100	77.8	Intergenic region
Gene 11	-	intergenic region (42 kb downstream of PRDM9 and 7 kb upstream of SHROOM2)	chrX	100	91.42	Intergenic region
Gene 11	-	intergenic region (26 kb downstream of DDX3Y and 9 kb upstream of LOC132342139)	chrY	99	88.63	Intergenic region
Gene 12	-	intergenic region (47 kb downstream of PRDM9 and 3 kb upstream of SHROOM2)	chrX	100	94.86	Intergenic region
Gene 12	-	intergenic region (32 kb downstream of DDX3Y and 3 kb upstream of LOC132342139)	chrY	100	90.11	Intergenic region
Gene 13	SHROOM2	protein shroom2	chrX	100	95.14	X–Y homolog
Gene 13	SHROOM2-like	protein shroom2-like	chrY	96	91.89	X–Y homolog
Gene 14	GPR143	G protein-coupled receptor 143	chrY	100	94.86	X–Y homolog
Gene 14	GPR143	G protein-coupled receptor 143	chrX	100	94.51	X–Y homolog
Gene 15	TBL1X	transducin beta-like 1	chrX	98	93.8	X–Y homolog
Gene 15	TBL1X -like	transducin beta-like 1	chrY	100	93.8	X–Y homolog
Gene 16	GPBP1	vasculin	chr20	95	98.95	Autosomal
Gene 17	ANOS1	anosmin-1	chrY	99	93.48	X–Y homolog
Gene 17	ANOS1	anosmin-1	chrX	99	93.42	X–Y homolog
Gene 18	-	intergenic region (252 kb upstream of uncharacterized protein and 179 kb downstream of ANOS1)	chrY	99	93.1	Intergenic region
Gene 18	-	intergenic region (32 kb upstream of uncharacterized protein and 179 kb downstream of ANOS1)	chrX	99	93.1	Intergenic region
Gene 19	-	intergenic region (128 kb upstream of uncharacterized protein and 302 kb downstream of ANOS1)	chrY	100	92.31	Intergenic region
Gene 19	-	intergenic region (90 kb upstream of uncharacterized protein and 14 kb downstream of uncharacterized protein)	chrX	100	91.75	Intergenic region
Gene 20	PNPLA4	patatin-like phospholipase domain-containing protein 4	chrY	98	94.03	X–Y homolog
Gene 20	PNPLA4	patatin-like phospholipase domain-containing protein 4	chrX	99	93.95	X–Y homolog
Gene 21	STS	steroid sulfatase	chrY	98	93.8	X–Y homolog
Gene 21	STS	steroid sulfatase	chrX	97	93.79	X–Y homolog
Gene 22	PUDP	pseudouridine-5'-phosphatase	chrY	100	93.49	X–Y homolog
Gene 22	PUDP	pseudouridine-5'-phosphatase	chrX	100	93.49	X–Y homolog
Gene 23	PUDP	pseudouridine-5'-phosphatase	chrX	98	88.82	X–Y homolog
Gene 23	PUDP	pseudouridine-5'-phosphatase	chrY	100	88.36	X–Y homolog
Gene 24	PUDP	pseudouridine-5'-phosphatase	chrX	100	93.37	X–Y homolog
Gene 24	PUDP	pseudouridine-5'-phosphatase	chrY	100	93.82	X–Y homolog
Gene 25	-	intergenic region (86 kb upstream of neuroligin-4, x-linked and 620 kb downstreamof PUDP)	chrY	100	97.92	Intergenic region
Gene 25	-	intergenic region (617 kb upstream of PUDP and 86kb downstram of neuroligin-4, x-linked)	chrX	100	97.92	Intergenic region
Gene 26	-	intergenic region (157 kb upstream of PRKX and 589 kb downstream of allergen bos d 2-like)	chrY	99	94.15	Intergenic region
Gene 26	-	intergenic region (589 Kp upstream of allergen bos d 2-like and 138 bp downstram of PRKX)	chrX	99	93.62	Intergenic region
Gene 27	PRKX	cAMP-dependent protein kinase catalytic subunit	chrY	100	91.84	X–Y homolog
Gene 27	PRKX	cAMP-dependent protein kinase catalytic subunit	chrX	99	91.55	X–Y homolog
Gene 28	-	intergenic region (55 kp upstream of MXRA5 and 68 kp downsteam of PRKX)	chrY	100	92.34	Intergenic region
Gene 28	-	intergenic region (68 kp upstream of PRKX and 55 kp downstream of MXRA5)	chrX	100	92.3	Intergenic region
Gene 29	MXRA5	matrix-remodeling-associated protein 5	chrX	99	94.59	X–Y homolog
Gene 29	MXRA5	matrix-remodeling-associated protein 5	chrY	98	94.47	X–Y homolog
Gene 30	arylsulfatase D	arylsulfatase d	chrY	99	92.21	X–Y homolog
Gene 30	arylsulfatase D	arylsulfatase d	chrX	99	92.14	X–Y homolog
Gene 31	GYG2	glycogenin-2	chrX	100	91.52	X–Y homolog
Gene 31	GYG2	glycogenin-2	chrY	100	91.39	X–Y homolog
Gene 32	GYG2	glycogenin-2	chrY	99	96.15	X–Y homolog
Gene 32	GYG2	glycogenin-2	chrX	99	95.7	X–Y homolog
Gene 33	XG	glycoprotein xg	chrX	96	93.63	X–Y homolog
Gene 33	XG	glycoprotein xg	chrY	99	93.56	X–Y homolog
Gene 34	DHRSX	dehydrogenase/reductase X-linked	chrY	99	92.78	X–Y homolog
Gene 34	DHRSX	dehydrogenase/reductase X-linked	chrX	99	92.74	X–Y homolog
Gene 35	-	intergenic region (173 kb upstream of AKAP17A and 84 kb downstream of DHRSX)	chrY	59	82.57	Intergenic region (Y-specific)
Gene 36	-	intergenic region (49 Kb upstream of AKAP17A and 208 kb downstream of DHRSX)	chrY	100	93.58	Intergenic region (Y-specific)
Gene 37	-	intergenic region (20 kb upstream of AKAP17A and 230 kb downstram of DHRSX)	chrY	100	92.95	Intergenic region (Y-specific)
Gene 38	AKAP17A	A-kinase anchor protein 17a	chrY	99	95.03	Y-linked
Gene 39	-	intergenic region (38 kb upstream of P2RY8 and 19 kb downstream of uncharacterized protein)	chrY	99	95.42	Intergenic region (Y-specific)
Gene 40	-	intergenic region (2 kb upstream of P2RY8 and 54 kb downstream of uncharacterized protein)	chrY	100	90.44	Intergenic region (Y-specific)
Gene 41	LOC132344461	probable bifunctional dTTP/UTP pyrophosphatase/methyltransferase protein	chrY	100	86.23	Y-linked
Gene 42	SLC25A6	ADP/ATP translocase 3	chrY	100	95.79	Y-linked
Gene 43	IL3RA	interleukin-3 receptor subunit alpha	chrY	99	93.34	Y-linked
Gene 44	-	intergenic region (6 kb upstream of CSF2RA and 6 kb downstream of IL3RA	chrY	100	92.37	Intergenic region (Y-specific)
Gene 45	-	intergenic region (1 kb upstream of CSF2RA and 10 kb downstream of IL3RA)	chrY	100	92.86	Intergenic region (Y-specific)
Gene 46	-	intergenic region (19 kb upstream of CRLF2 and 4 kb downstream of CSF2RA)	chrY	96	93.57	Intergenic region (Y-specific)
Gene 47	CRLF2	cytokine receptor-like factor 2	chrY	100	93.95	Y-linked
Gene 48	PPP2R3B	serine/threonine-protein phosphatase 2A regulatory subunit B'' beta	chrY	98	94.08	Y-linked
Gene 49	-	intergenic region (0.2 kb upstream of GTPBP6 and 5 kb downstream of PPP2R3B)	chrY	100	91.8	Y-linked
Gene 50	GTPBP6	GTP-binding protein 6	chrY	100	93.68	Y-linked
Gene 51	PLCXD1	phosphatidylinositol-specific phospholipase C, X domain containing 1	chrY	100	91.4	Y-linked
Gene 51	-	intergenic region (14 kb upstream of PRDM9 and 34 kb downstream of SHROOM2)	chrX	90	83.55	Intergenic region (X-specific)
Gene 52	-	intergenic region (5 kb downstream of PLCXD1)	chrY	100	90.61	Intergenic region
Gene 52	-	intergenic region (17 kb upstream of uncharacterized protein and 48 kb downstream of PRDM9)	chrX	52	79.06	Intergenic region
