# Supplementary material for: Isolation and Sequencing of the Y Chromosome in Mediterranean River Buffalo Using Laser Microdissection-Based NGS
Source: Genes (Basel). 2026 Jun 26;17(7):740. doi: 10.3390/genes17070740 (PMC13407696; doi:10.3390/genes17070740)
Supplement: Supplementary file 1 [file genes-17-00740-s001.zip › Supplementary_Table_S6_Multiple_copy_genes.xlsx]

## Sheet: BLAST_Y_Linked_Gene_copies
Supplementary Table S6. BLAST alignment statistics for identified Y-linked gene copies
Query_ID	Gene	Copy_ID	Percent_identity (%)	Alignemt length (bp)	Query_length (bp)	Query_start	Query_end	ChrY_start	ChrY_end	E-value	Bitscore
Gene1	TSPY (testis-specific Y-encoded protein 3-like)	C1	100	1969	1969	1	1969	51262	53230	0	3637
		C2	99.543	1971	1969	1	1969	3965506	3967471	0	3583
		C3	99.289	1969	1969	1	1969	3949688	3951649	0	3552
		C4	98.988	1977	1969	1	1969	4063227	4065196	0	3526
		C5	98.833	1971	1969	1	1969	67058	69009	0	3493
		C6	98.782	1971	1969	1	1969	82844	84796	0	3489
		C7	97.973	1973	1969	1	1969	98630	100575	0	3393
		C8	97.672	1976	1969	1	1969	114400	116348	0	3363
		C9	96.786	1991	1969	1	1969	146061	148034	0	3286
		C10	96.322	1985	1969	1	1969	130242	132197	0	3219
Gene 4	HSFY (heat shock transcription factor, Y-linked-like)	C1	100	1673	1673	1	1673	2712294	2713966	0	3090
		C2	99.881	1674	1673	1	1673	5784856	5783183	0	3079
		C3	99.761	1674	1673	1	1673	6006015	6007687	0	3068
