# Supplementary material for: Isolation and Sequencing of the Y Chromosome in Mediterranean River Buffalo Using Laser Microdissection-Based NGS
Source: Genes (Basel). 2026 Jun 26;17(7):740. doi: 10.3390/genes17070740 (PMC13407696; doi:10.3390/genes17070740)
Supplement: Supplementary file 1 [file genes-17-00740-s001.zip › Supplementary_Table_S1_RepeatMasker.xlsx]

## Sheet: Repeat_Masker_summary
Supplementary table S1. Summary of repetitive elements identified by RepeatMasker in assembled contigs
Repeat_class	Subclass/family	number of elements	length occupied (bp)	percentage of sequence (%)
Retroelements	Total	442	87898	3.89
	SINEs	436	87089	3.85
	LINEs	6	809	0.04
DNA transposons	Tc1-IS630-Pogo	1	76	0
Unclassified	-	2	306	0.01
Total interspersed repeats	-	-	88280	3.91
Small RNA	-	17	3840	0.17
Satellites	-	14	8361	0.37
Simple repeats	-	428	20958	0.93
Low complexity	-	63	3218	0.14
