# Supplementary material for: Isolation and Sequencing of the Y Chromosome in Mediterranean River Buffalo Using Laser Microdissection-Based NGS
Source: Genes (Basel). 2026 Jun 26;17(7):740. doi: 10.3390/genes17070740 (PMC13407696; doi:10.3390/genes17070740)
Supplement: Supplementary file 1 [file genes-17-00740-s001.zip › Supplementary_Table_S2_SSR.xlsx]

## Sheet: SSRs
Supplementary table S2. List of the identified simple sequence repeats (SSR)
Contig_ID	SSR_type	Start	End	Length (bp)	Motif	Repeat_number
NODE_1008_length_738_cov_91.043873	Compound	290	303	14	AC	7
NODE_1744_length_625_cov_14.888686	Compound	343	358	16	A	16
NODE_1008_length_738_cov_91.043873	Compound	308	333	26	AC	13
NODE_1054_length_730_cov_237.695253	Compound	163	176	14	A	14
NODE_1298_length_687_cov_88.377049	Compound	179	190	12	TG	6
NODE_1298_length_687_cov_88.377049	Compound	249	262	14	GT	7
NODE_12_length_1414_cov_4.418848	Compound	360	381	22	AG	11
NODE_12_length_1414_cov_4.418848	Compound	384	411	28	AG	14
NODE_1338_length_681_cov_21.903974	Compound	373	386	14	AG	7
NODE_1338_length_681_cov_21.903974	Compound	395	408	14	AG	7
NODE_1400_length_669_cov_453.798986	Compound	534	559	26	AC	13
NODE_1463_length_660_cov_2422.987993	Compound	19	54	36	AG	18
NODE_1561_length_647_cov_332.780702	Compound	151	176	26	AC	13
NODE_1658_length_635_cov_1056.267025	Compound	441	464	24	CA	12
NODE_1658_length_635_cov_1056.267025	Compound	475	488	14	CA	7
NODE_170_length_1072_cov_45.568844	Compound	348	363	16	AC	8
NODE_170_length_1072_cov_45.568844	Compound	367	390	24	CA	12
NODE_1883_length_606_cov_39.786389	Compound	415	428	14	GT	7
NODE_1883_length_606_cov_39.786389	Compound	430	443	14	TG	7
NODE_1884_length_606_cov_8.848771	Compound	63	74	12	TG	6
NODE_1884_length_606_cov_8.848771	Compound	154	165	12	TG	6
NODE_1884_length_606_cov_8.848771	Compound	237	248	12	TG	6
NODE_1905_length_603_cov_150.247148	Compound	112	127	16	AT	8
NODE_1905_length_603_cov_150.247148	Compound	137	154	18	AG	9
NODE_2081_length_583_cov_383.223320	Compound	249	268	20	AC	10
NODE_2406_length_555_cov_16.776151	Compound	78	89	12	CA	6
NODE_2406_length_555_cov_16.776151	Compound	91	102	12	AC	6
NODE_2406_length_555_cov_16.776151	Compound	107	118	12	CA	6
NODE_2406_length_555_cov_16.776151	Compound	396	407	12	CA	6
NODE_2406_length_555_cov_16.776151	Compound	449	460	12	CA	6
NODE_2406_length_555_cov_16.776151	Compound	462	473	12	CA	6
NODE_2406_length_555_cov_16.776151	Compound	493	504	12	CA	6
NODE_2431_length_553_cov_26.142857	Compound	409	420	12	TG	6
NODE_2431_length_553_cov_26.142857	Compound	422	441	20	GT	10
NODE_2646_length_538_cov_133.945770	Compound	243	256	14	TC	7
NODE_2848_length_525_cov_644.321429	Compound	454	475	22	CA	11
NODE_2848_length_525_cov_644.321429	Compound	504	517	14	AC	7
NODE_2989_length_516_cov_127.548975	Compound	32	43	12	GT	6
NODE_2989_length_516_cov_127.548975	Compound	116	127	12	GT	6
NODE_330_length_950_cov_7.925544	Compound	31	52	22	GT	11
NODE_330_length_950_cov_7.925544	Compound	54	71	18	TG	9
NODE_376_length_929_cov_22.011737	Compound	695	712	18	TC	9
NODE_376_length_929_cov_22.011737	Compound	715	730	16	TC	8
NODE_376_length_929_cov_22.011737	Compound	731	754	24	AC	12
NODE_451_length_898_cov_157.633374	Compound	733	750	18	CT	9
NODE_545_length_865_cov_520.795685	Compound	626	641	16	AC	8
NODE_545_length_865_cov_520.795685	Compound	658	669	12	AC	6
NODE_54_length_1236_cov_14.545298	Compound	954	967	14	CA	7
NODE_54_length_1236_cov_14.545298	Compound	971	996	26	AC	13
NODE_687_length_814_cov_282.937585	Compound	166	181	16	GA	8
NODE_687_length_814_cov_282.937585	Compound	201	214	14	AG	7
NODE_687_length_814_cov_282.937585	Compound	217	230	14	AG	7
NODE_696_length_812_cov_600.263946	Compound	31	42	12	GT	6
NODE_696_length_812_cov_600.263946	Compound	127	138	12	GT	6
NODE_696_length_812_cov_600.263946	Compound	162	175	14	GT	7
NODE_696_length_812_cov_600.263946	Compound	218	229	12	TG	6
NODE_696_length_812_cov_600.263946	Compound	230	241	12	GT	6
NODE_696_length_812_cov_600.263946	Compound	243	258	16	GT	8
NODE_92_length_1166_cov_4.063361	Compound	887	902	16	GT	8
NODE_92_length_1166_cov_4.063361	Compound	915	930	16	AG	8
NODE_995_length_741_cov_18.740964	Compound	203	216	14	CT	7
NODE_1341_length_680_cov_10.271973	Compound	301	325	25	AAAAT	5
NODE_1744_length_625_cov_14.888686	Compound	435	484	50	GAACA	10
NODE_1190_length_706_cov_30.403816	Compound	589	613	25	T	25
NODE_1190_length_706_cov_30.403816	Compound	627	644	18	G	18
NODE_1341_length_680_cov_10.271973	Compound	421	430	10	T	10
NODE_1362_length_676_cov_48.297162	Compound	287	296	10	A	10
NODE_1362_length_676_cov_48.297162	Compound	307	319	13	A	13
NODE_1400_length_669_cov_453.798986	Compound	583	593	11	A	11
NODE_1561_length_647_cov_332.780702	Compound	137	148	12	A	12
NODE_1750_length_624_cov_13.566728	Compound	404	414	11	T	11
NODE_1750_length_624_cov_13.566728	Compound	434	445	12	T	12
NODE_1800_length_617_cov_17.737037	Compound	165	178	14	A	14
NODE_1800_length_617_cov_17.737037	Compound	196	205	10	T	10
NODE_2081_length_583_cov_383.223320	Compound	127	149	23	A	23
NODE_2646_length_538_cov_133.945770	Compound	262	280	19	T	19
NODE_2952_length_518_cov_404.993197	Compound	340	352	13	T	13
NODE_306_length_966_cov_46.996625	Compound	815	829	15	A	15
NODE_306_length_966_cov_46.996625	Compound	832	841	10	A	10
NODE_362_length_937_cov_10.202326	Compound	481	497	17	T	17
NODE_362_length_937_cov_10.202326	Compound	593	604	12	T	12
NODE_375_length_929_cov_38.417840	Compound	342	351	10	T	10
NODE_375_length_929_cov_38.417840	Compound	353	367	15	T	15
NODE_451_length_898_cov_157.633374	Compound	762	771	10	T	10
NODE_769_length_790_cov_55.702665	Compound	124	136	13	A	13
NODE_769_length_790_cov_55.702665	Compound	138	147	10	T	10
NODE_995_length_741_cov_18.740964	Compound	166	178	13	A	13
NODE_1054_length_730_cov_237.695253	Compound	206	237	32	AAGG	8
NODE_1054_length_730_cov_237.695253	Compound	238	301	64	AAAG	16
NODE_1463_length_660_cov_2422.987993	Compound	55	82	28	AAAG	7
NODE_1463_length_660_cov_2422.987993	Compound	119	138	20	TTTG	5
NODE_2063_length_585_cov_369.053150	Compound	287	314	28	TCTG	7
NODE_2063_length_585_cov_369.053150	Compound	315	362	48	TCTA	12
NODE_437_length_903_cov_44.234867	Compound	516	575	60	CCTT	15
NODE_437_length_903_cov_44.234867	Compound	579	634	56	TCTT	14
NODE_2952_length_518_cov_404.993197	Compound	283	297	15	CTT	5
NODE_1036_length_734_cov_8.519026	Di	510	533	24	TG	12
NODE_1049_length_730_cov_3204.277182	Di	38	55	18	AG	9
NODE_1050_length_730_cov_1260.937213	Di	449	462	14	TA	7
NODE_1071_length_728_cov_5.701997	Di	286	313	28	CT	14
NODE_1080_length_726_cov_270.733436	Di	624	657	34	TG	17
NODE_108_length_1146_cov_29.525725	Di	488	511	24	GA	12
NODE_1130_length_718_cov_1.624025	Di	316	335	20	TA	10
NODE_1205_length_703_cov_111.948882	Di	625	648	24	CA	12
NODE_1216_length_702_cov_10.360000	Di	622	651	30	CA	15
NODE_1333_length_681_cov_299.504967	Di	261	272	12	GA	6
NODE_1335_length_681_cov_96.649007	Di	263	278	16	AG	8
NODE_1351_length_678_cov_20.133111	Di	526	551	26	GT	13
NODE_1370_length_675_cov_19.080268	Di	507	518	12	AT	6
NODE_1477_length_659_cov_35.259450	Di	202	217	16	TA	8
NODE_1508_length_654_cov_586.665511	Di	395	408	14	CT	7
NODE_1514_length_654_cov_92.667244	Di	67	86	20	TG	10
NODE_153_length_1083_cov_7.703777	Di	945	960	16	TG	8
NODE_1545_length_650_cov_15.075044	Di	337	370	34	TC	17
NODE_1554_length_649_cov_5.840909	Di	52	63	12	TG	6
NODE_1573_length_645_cov_122.669014	Di	458	485	28	TG	14
NODE_1600_length_641_cov_27.553191	Di	227	238	12	CT	6
NODE_1617_length_639_cov_106.188612	Di	588	599	12	AC	6
NODE_161_length_1078_cov_143.680320	Di	866	883	18	CT	9
NODE_1719_length_628_cov_133.615245	Di	122	133	12	TG	6
NODE_175_length_1069_cov_5.697581	Di	567	588	22	TG	11
NODE_1828_length_613_cov_140.542910	Di	470	493	24	GT	12
NODE_1829_length_613_cov_83.789179	Di	335	346	12	TC	6
NODE_1902_length_603_cov_1220.699620	Di	226	237	12	TG	6
NODE_1925_length_601_cov_47.898855	Di	458	481	24	GT	12
NODE_1992_length_593_cov_1138.236434	Di	295	306	12	GA	6
NODE_2034_length_589_cov_1418.300781	Di	114	125	12	TC	6
NODE_2053_length_587_cov_1.870588	Di	453	470	18	AG	9
NODE_2090_length_582_cov_469.455446	Di	47	60	14	TG	7
NODE_2140_length_578_cov_20.467066	Di	31	42	12	GT	6
NODE_2142_length_578_cov_13.419162	Di	36	47	12	GT	6
NODE_2197_length_572_cov_463.216162	Di	405	428	24	AC	12
NODE_2245_length_567_cov_297.569388	Di	119	150	32	AG	16
NODE_2257_length_566_cov_140.298569	Di	147	170	24	AC	12
NODE_2514_length_547_cov_103.393617	Di	41	54	14	GT	7
NODE_2657_length_537_cov_325.830435	Di	66	77	12	GT	6
NODE_2686_length_535_cov_749.803493	Di	312	329	18	AC	9
NODE_2692_length_535_cov_60.423581	Di	229	252	24	AC	12
NODE_2701_length_535_cov_8.303493	Di	51	68	18	TG	9
NODE_2735_length_533_cov_102.747807	Di	401	412	12	TG	6
NODE_2830_length_526_cov_957.688196	Di	436	447	12	GA	6
NODE_2897_length_522_cov_39.795506	Di	62	77	16	AC	8
NODE_2897_length_522_cov_39.795506	Di	210	223	14	AC	7
NODE_2897_length_522_cov_39.795506	Di	345	358	14	AC	7
NODE_28_length_1341_cov_4.376582	Di	133	144	12	GA	6
NODE_2989_length_516_cov_127.548975	Di	231	254	24	TG	12
NODE_3103_length_508_cov_1881.215777	Di	354	369	16	TG	8
NODE_3133_length_507_cov_32.874419	Di	45	56	12	GT	6
NODE_3163_length_505_cov_16.320093	Di	359	370	12	GT	6
NODE_3189_length_503_cov_87.251174	Di	199	214	16	TG	8
NODE_3193_length_503_cov_3.063380	Di	409	422	14	GC	7
NODE_324_length_954_cov_72.396807	Di	86	97	12	TG	6
NODE_341_length_946_cov_217.530495	Di	186	197	12	GT	6
NODE_387_length_922_cov_381.194083	Di	263	274	12	GA	6
NODE_398_length_916_cov_24.783075	Di	645	660	16	GT	8
NODE_409_length_913_cov_22.206938	Di	88	103	16	GT	8
NODE_40_length_1270_cov_2.755239	Di	695	710	16	AG	8
NODE_411_length_912_cov_477.404790	Di	89	128	40	GA	20
NODE_504_length_878_cov_92.740325	Di	721	736	16	GT	8
NODE_506_length_877_cov_270.655000	Di	555	568	14	AC	7
NODE_526_length_873_cov_15.271357	Di	609	620	12	TG	6
NODE_565_length_859_cov_31.235294	Di	703	714	12	CT	6
NODE_651_length_822_cov_317.127517	Di	300	311	12	GT	6
NODE_679_length_815_cov_234.205962	Di	147	162	16	TG	8
NODE_692_length_813_cov_131.672554	Di	31	42	12	GT	6
NODE_723_length_803_cov_7.684573	Di	529	540	12	TG	6
NODE_725_length_802_cov_30.845517	Di	551	580	30	GA	15
NODE_730_length_801_cov_78.727901	Di	270	285	16	AC	8
NODE_824_length_776_cov_237.140200	Di	447	458	12	AG	6
NODE_862_length_770_cov_2.919192	Di	434	455	22	AC	11
NODE_890_length_765_cov_223.851744	Di	514	555	42	CT	21
NODE_920_length_761_cov_111.627193	Di	110	127	18	AT	9
NODE_95_length_1161_cov_25.954797	Di	796	811	16	AC	8
NODE_1000_length_740_cov_8.337858	Mono	186	197	12	T	12
NODE_1004_length_739_cov_16.527190	Mono	568	578	11	A	11
NODE_1010_length_738_cov_68.308623	Mono	426	443	18	T	18
NODE_1016_length_737_cov_120.218182	Mono	252	272	21	A	21
NODE_1017_length_737_cov_33.431818	Mono	123	145	23	T	23
NODE_1017_length_737_cov_33.431818	Mono	298	314	17	T	17
NODE_1021_length_736_cov_247.315630	Mono	403	412	10	A	10
NODE_1021_length_736_cov_247.315630	Mono	669	678	10	A	10
NODE_1024_length_735_cov_233.430091	Mono	515	524	10	A	10
NODE_1025_length_735_cov_210.117021	Mono	393	403	11	A	11
NODE_1026_length_735_cov_63.428571	Mono	209	220	12	A	12
NODE_1027_length_735_cov_38.981763	Mono	241	250	10	A	10
NODE_1042_length_732_cov_53.648855	Mono	529	540	12	T	12
NODE_105_length_1149_cov_27.890858	Mono	909	918	10	A	10
NODE_1068_length_728_cov_456.428571	Mono	339	348	10	A	10
NODE_1087_length_725_cov_164.064815	Mono	30	41	12	G	12
NODE_1091_length_724_cov_304.289026	Mono	330	348	19	T	19
NODE_1093_length_724_cov_68.553323	Mono	246	258	13	A	13
NODE_1094_length_724_cov_49.618238	Mono	371	384	14	A	14
NODE_1099_length_723_cov_25.913313	Mono	384	397	14	T	14
NODE_10_length_1427_cov_5.048889	Mono	615	625	11	T	11
NODE_1114_length_719_cov_255.827103	Mono	224	233	10	A	10
NODE_1115_length_719_cov_149.331776	Mono	116	140	25	T	25
NODE_1120_length_718_cov_366.742590	Mono	667	685	19	A	19
NODE_1126_length_718_cov_39.815913	Mono	365	387	23	T	23
NODE_1130_length_718_cov_1.624025	Mono	652	665	14	T	14
NODE_1131_length_717_cov_25.206250	Mono	251	260	10	T	10
NODE_1141_length_715_cov_1.713166	Mono	382	391	10	T	10
NODE_1148_length_713_cov_291.397799	Mono	589	609	21	A	21
NODE_1159_length_711_cov_180.479495	Mono	443	453	11	T	11
NODE_1206_length_703_cov_106.214058	Mono	267	276	10	T	10
NODE_1210_length_702_cov_127.361600	Mono	33	46	14	T	14
NODE_1225_length_700_cov_60.075441	Mono	321	341	21	T	21
NODE_1228_length_700_cov_19.850722	Mono	424	443	20	T	20
NODE_1232_length_700_cov_4.850722	Mono	280	291	12	A	12
NODE_1241_length_698_cov_9.847021	Mono	114	124	11	T	11
NODE_1246_length_697_cov_42.962903	Mono	596	610	15	T	15
NODE_1254_length_696_cov_79.957997	Mono	541	552	12	T	12
NODE_1262_length_695_cov_46.033981	Mono	65	77	13	T	13
NODE_1296_length_687_cov_212.291803	Mono	42	52	11	T	11
NODE_1306_length_685_cov_210.995066	Mono	322	342	21	T	21
NODE_1315_length_684_cov_131.179572	Mono	152	164	13	T	13
NODE_1321_length_683_cov_150.455446	Mono	223	235	13	T	13
NODE_1326_length_682_cov_435.280992	Mono	336	349	14	A	14
NODE_1330_length_682_cov_3.429752	Mono	126	136	11	A	11
NODE_1336_length_681_cov_76.551325	Mono	49	59	11	T	11
NODE_1354_length_677_cov_220.785000	Mono	68	78	11	T	11
NODE_1354_length_677_cov_220.785000	Mono	582	598	17	T	17
NODE_1381_length_673_cov_38.729866	Mono	257	277	21	A	21
NODE_1391_length_671_cov_42.069024	Mono	289	304	16	T	16
NODE_1394_length_670_cov_54.961214	Mono	124	134	11	T	11
NODE_13_length_1401_cov_26.198640	Mono	268	291	24	T	24
NODE_1401_length_669_cov_185.277027	Mono	318	328	11	T	11
NODE_1403_length_669_cov_54.623311	Mono	89	104	16	T	16
NODE_140_length_1102_cov_8.636098	Mono	436	447	12	G	12
NODE_1413_length_668_cov_123.253807	Mono	128	143	16	T	16
NODE_1425_length_667_cov_22.638983	Mono	150	160	11	A	11
NODE_142_length_1099_cov_38.342466	Mono	500	511	12	A	12
NODE_1459_length_661_cov_70.926370	Mono	106	116	11	C	11
NODE_1460_length_661_cov_20.099315	Mono	398	424	27	A	27
NODE_1469_length_660_cov_9.617496	Mono	333	342	10	A	10
NODE_1492_length_656_cov_616.680484	Mono	263	273	11	A	11
NODE_1519_length_653_cov_253.904514	Mono	346	358	13	T	13
NODE_1528_length_652_cov_56.285217	Mono	538	554	17	T	17
NODE_154_length_1083_cov_5.404573	Mono	857	873	17	A	17
NODE_1553_length_649_cov_8.215035	Mono	164	174	11	A	11
NODE_1565_length_646_cov_372.372583	Mono	469	483	15	T	15
NODE_1586_length_644_cov_3.716049	Mono	539	550	12	T	12
NODE_1590_length_643_cov_247.618375	Mono	532	541	10	T	10
NODE_1596_length_642_cov_187.005310	Mono	246	257	12	T	12
NODE_1598_length_641_cov_142.505319	Mono	333	342	10	T	10
NODE_15_length_1375_cov_5.733436	Mono	582	595	14	T	14
NODE_1601_length_641_cov_3.721631	Mono	414	425	12	T	12
NODE_1617_length_639_cov_106.188612	Mono	66	79	14	T	14
NODE_164_length_1077_cov_1.511000	Mono	438	449	12	A	12
NODE_1653_length_636_cov_86.740608	Mono	346	360	15	A	15
NODE_1656_length_636_cov_2.135957	Mono	90	99	10	T	10
NODE_1681_length_633_cov_13.883094	Mono	56	66	11	T	11
NODE_1682_length_633_cov_9.899281	Mono	68	82	15	T	15
NODE_1688_length_632_cov_69.758559	Mono	139	157	19	A	19
NODE_1753_length_623_cov_245.586081	Mono	558	567	10	A	10
NODE_1756_length_623_cov_130.382784	Mono	495	506	12	T	12
NODE_1759_length_623_cov_41.419414	Mono	305	323	19	T	19
NODE_175_length_1069_cov_5.697581	Mono	851	861	11	A	11
NODE_1763_length_622_cov_97.328440	Mono	276	288	13	A	13
NODE_1763_length_622_cov_97.328440	Mono	445	455	11	T	11
NODE_176_length_1068_cov_114.360242	Mono	623	636	14	T	14
NODE_1774_length_620_cov_446.162063	Mono	324	342	19	A	19
NODE_1779_length_619_cov_1239.787823	Mono	128	143	16	A	16
NODE_1783_length_619_cov_24.001845	Mono	207	217	11	A	11
NODE_1786_length_618_cov_1604.260628	Mono	542	552	11	A	11
NODE_1803_length_617_cov_1.253704	Mono	82	93	12	A	12
NODE_1809_length_616_cov_327.697588	Mono	156	167	12	T	12
NODE_1821_length_614_cov_479.413408	Mono	358	369	12	A	12
NODE_1837_length_612_cov_16.659813	Mono	371	385	15	T	15
NODE_1837_length_612_cov_16.659813	Mono	533	547	15	T	15
NODE_1841_length_611_cov_737.958801	Mono	283	297	15	A	15
NODE_1847_length_611_cov_18.878277	Mono	488	498	11	T	11
NODE_1879_length_606_cov_504.933837	Mono	290	299	10	A	10
NODE_187_length_1050_cov_11.702980	Mono	279	289	11	A	11
NODE_1916_length_602_cov_5.638095	Mono	212	221	10	T	10
NODE_1932_length_600_cov_249.713193	Mono	219	228	10	T	10
NODE_1941_length_599_cov_66.965517	Mono	395	412	18	T	18
NODE_1949_length_598_cov_123.330134	Mono	178	188	11	T	11
NODE_194_length_1046_cov_29.413829	Mono	62	78	17	T	17
NODE_194_length_1046_cov_29.413829	Mono	359	373	15	T	15
NODE_194_length_1046_cov_29.413829	Mono	641	656	16	T	16
NODE_1950_length_598_cov_117.218810	Mono	438	451	14	A	14
NODE_2012_length_592_cov_27.221359	Mono	265	275	11	T	11
NODE_2041_length_588_cov_60.211350	Mono	453	463	11	T	11
NODE_2070_length_585_cov_3.096457	Mono	342	356	15	A	15
NODE_2070_length_585_cov_3.096457	Mono	490	502	13	A	13
NODE_2104_length_581_cov_156.295635	Mono	450	461	12	T	12
NODE_2127_length_579_cov_281.569721	Mono	355	368	14	T	14
NODE_213_length_1034_cov_10.448276	Mono	152	168	17	T	17
NODE_213_length_1034_cov_10.448276	Mono	891	910	20	T	20
NODE_2145_length_577_cov_665.094000	Mono	92	103	12	A	12
NODE_2145_length_577_cov_665.094000	Mono	253	276	24	A	24
NODE_2152_length_577_cov_65.884000	Mono	129	140	12	A	12
NODE_215_length_1033_cov_6.092050	Mono	124	135	12	A	12
NODE_2174_length_574_cov_599.442656	Mono	183	193	11	A	11
NODE_2178_length_574_cov_293.251509	Mono	304	317	14	T	14
NODE_218_length_1027_cov_24.358947	Mono	310	319	10	A	10
NODE_2191_length_573_cov_356.312500	Mono	66	77	12	A	12
NODE_2192_length_573_cov_12.245968	Mono	84	94	11	A	11
NODE_2192_length_573_cov_12.245968	Mono	262	284	23	A	23
NODE_2195_length_572_cov_2021.949495	Mono	247	259	13	A	13
NODE_21_length_1358_cov_11.265418	Mono	435	449	15	A	15
NODE_2206_length_571_cov_2584.008097	Mono	305	319	15	A	15
NODE_2220_length_570_cov_401.933063	Mono	121	140	20	A	20
NODE_2245_length_567_cov_297.569388	Mono	343	352	10	A	10
NODE_2252_length_566_cov_590.850716	Mono	385	394	10	T	10
NODE_2259_length_566_cov_86.658487	Mono	221	240	20	A	20
NODE_2272_length_565_cov_42.606557	Mono	277	293	17	T	17
NODE_2273_length_565_cov_34.711066	Mono	63	76	14	T	14
NODE_2291_length_564_cov_2.361396	Mono	340	351	12	T	12
NODE_229_length_1021_cov_7.742585	Mono	392	406	15	T	15
NODE_22_length_1356_cov_6.047694	Mono	989	998	10	T	10
NODE_2300_length_563_cov_32.946502	Mono	244	264	21	T	21
NODE_2308_length_562_cov_224.622680	Mono	407	416	10	T	10
NODE_2328_length_560_cov_419.401656	Mono	68	77	10	A	10
NODE_2368_length_557_cov_338.833333	Mono	141	158	18	T	18
NODE_2380_length_557_cov_2.547917	Mono	1	10	10	A	10
NODE_2415_length_554_cov_123.446541	Mono	351	360	10	T	10
NODE_2435_length_553_cov_3.392857	Mono	267	279	13	A	13
NODE_2452_length_552_cov_1.602105	Mono	517	526	10	A	10
NODE_245_length_1004_cov_228.814455	Mono	490	509	20	T	20
NODE_245_length_1004_cov_228.814455	Mono	668	678	11	T	11
NODE_2476_length_549_cov_1391.302966	Mono	349	360	12	T	12
NODE_2482_length_549_cov_39.915254	Mono	131	143	13	T	13
NODE_2482_length_549_cov_39.915254	Mono	291	303	13	T	13
NODE_251_length_1001_cov_22.976190	Mono	767	783	17	A	17
NODE_2535_length_545_cov_1037.418803	Mono	491	512	22	T	22
NODE_2562_length_544_cov_98.096360	Mono	64	76	13	A	13
NODE_2585_length_543_cov_24.899142	Mono	404	415	12	A	12
NODE_2600_length_541_cov_1402.756466	Mono	363	375	13	T	13
NODE_2604_length_541_cov_49.329741	Mono	98	115	18	A	18
NODE_262_length_990_cov_7.388828	Mono	211	224	14	A	14
NODE_2683_length_535_cov_1329.871179	Mono	123	142	20	A	20
NODE_2698_length_535_cov_19.275109	Mono	380	390	11	T	11
NODE_2700_length_535_cov_11.681223	Mono	124	133	10	A	10
NODE_2734_length_533_cov_136.572368	Mono	355	367	13	T	13
NODE_2736_length_533_cov_101.322368	Mono	424	437	14	A	14
NODE_2743_length_532_cov_349.101099	Mono	152	163	12	G	12
NODE_276_length_985_cov_25.067181	Mono	317	326	10	T	10
NODE_2774_length_531_cov_22.149780	Mono	47	59	13	T	13
NODE_2774_length_531_cov_22.149780	Mono	355	367	13	T	13
NODE_2799_length_529_cov_6.205752	Mono	471	483	13	A	13
NODE_279_length_985_cov_4.139868	Mono	12	24	13	T	13
NODE_2815_length_528_cov_1.425721	Mono	47	57	11	A	11
NODE_2818_length_527_cov_1080.806667	Mono	290	299	10	T	10
NODE_2828_length_527_cov_1.517778	Mono	435	450	16	A	16
NODE_282_length_984_cov_49.060639	Mono	324	337	14	T	14
NODE_2873_length_523_cov_390.159193	Mono	110	122	13	A	13
NODE_2873_length_523_cov_390.159193	Mono	362	372	11	A	11
NODE_2878_length_523_cov_142.804933	Mono	190	199	10	T	10
NODE_2879_length_523_cov_141.598655	Mono	164	187	24	A	24
NODE_2891_length_522_cov_278.824719	Mono	313	323	11	T	11
NODE_289_length_979_cov_148.827051	Mono	490	501	12	T	12
NODE_28_length_1341_cov_4.376582	Mono	882	894	13	T	13
NODE_2906_length_521_cov_70.610360	Mono	270	279	10	T	10
NODE_2908_length_521_cov_47.698198	Mono	37	58	22	A	22
NODE_2919_length_520_cov_1442.571106	Mono	388	397	10	T	10
NODE_2922_length_520_cov_524.765237	Mono	366	375	10	T	10
NODE_2933_length_519_cov_692.015837	Mono	459	468	10	A	10
NODE_2938_length_519_cov_59.536199	Mono	253	270	18	A	18
NODE_2950_length_518_cov_914.485261	Mono	68	77	10	T	10
NODE_2957_length_518_cov_69.249433	Mono	290	299	10	T	10
NODE_2958_length_518_cov_60.564626	Mono	124	136	13	A	13
NODE_2996_length_516_cov_2.833713	Mono	403	416	14	A	14
NODE_2998_length_516_cov_1.346241	Mono	248	258	11	T	11
NODE_299_length_971_cov_5.093960	Mono	738	747	10	T	10
NODE_3002_length_515_cov_1170.143836	Mono	315	346	32	T	32
NODE_3027_length_514_cov_84.929062	Mono	235	244	10	A	10
NODE_3039_length_512_cov_2974.048276	Mono	158	167	10	A	10
NODE_303_length_969_cov_153.939462	Mono	698	708	11	A	11
NODE_3073_length_510_cov_290.180139	Mono	267	276	10	A	10
NODE_3084_length_510_cov_41.826790	Mono	64	74	11	T	11
NODE_3084_length_510_cov_41.826790	Mono	251	262	12	T	12
NODE_3106_length_508_cov_665.424594	Mono	431	445	15	A	15
NODE_3108_length_508_cov_131.143852	Mono	211	233	23	A	23
NODE_3136_length_507_cov_6.593023	Mono	56	69	14	T	14
NODE_3141_length_506_cov_587.944056	Mono	429	441	13	T	13
NODE_3149_length_506_cov_34.333333	Mono	400	409	10	T	10
NODE_315_length_958_cov_24.792281	Mono	450	459	10	A	10
NODE_315_length_958_cov_24.792281	Mono	780	790	11	A	11
NODE_3188_length_503_cov_138.899061	Mono	394	405	12	A	12
NODE_318_length_957_cov_52.312500	Mono	815	828	14	A	14
NODE_3216_length_502_cov_6.625882	Mono	279	294	16	A	16
NODE_3216_length_502_cov_6.625882	Mono	426	436	11	A	11
NODE_3218_length_501_cov_3081.181604	Mono	323	332	10	T	10
NODE_3227_length_501_cov_139.087264	Mono	227	246	20	T	20
NODE_3228_length_501_cov_132.995283	Mono	299	313	15	A	15
NODE_3252_length_500_cov_12.697400	Mono	301	314	14	A	14
NODE_327_length_951_cov_61.783753	Mono	716	727	12	A	12
NODE_334_length_949_cov_10.795872	Mono	163	172	10	A	10
NODE_34_length_1311_cov_13.801459	Mono	1147	1158	12	T	12
NODE_352_length_942_cov_17.395376	Mono	698	710	13	T	13
NODE_361_length_938_cov_33.743322	Mono	187	196	10	G	10
NODE_361_length_938_cov_33.743322	Mono	670	679	10	A	10
NODE_362_length_937_cov_10.202326	Mono	188	200	13	T	13
NODE_363_length_936_cov_19.708964	Mono	541	556	16	A	16
NODE_363_length_936_cov_19.708964	Mono	829	849	21	A	21
NODE_399_length_916_cov_23.318236	Mono	653	669	17	A	17
NODE_405_length_914_cov_9.310633	Mono	64	75	12	A	12
NODE_405_length_914_cov_9.310633	Mono	313	328	16	A	16
NODE_407_length_913_cov_104.535885	Mono	738	756	19	T	19
NODE_418_length_910_cov_5.228091	Mono	415	427	13	A	13
NODE_418_length_910_cov_5.228091	Mono	818	829	12	A	12
NODE_439_length_903_cov_18.076271	Mono	112	130	19	A	19
NODE_453_length_898_cov_1.822168	Mono	840	849	10	A	10
NODE_45_length_1254_cov_24.313509	Mono	1007	1019	13	T	13
NODE_485_length_885_cov_2.762376	Mono	582	592	11	T	11
NODE_493_length_882_cov_2.572671	Mono	76	86	11	A	11
NODE_493_length_882_cov_2.572671	Mono	216	240	25	A	25
NODE_501_length_879_cov_84.612219	Mono	128	143	16	A	16
NODE_511_length_877_cov_4.332500	Mono	765	782	18	T	18
NODE_522_length_874_cov_146.851945	Mono	68	78	11	T	11
NODE_525_length_874_cov_6.169385	Mono	788	798	11	T	11
NODE_527_length_873_cov_4.243719	Mono	765	777	13	A	13
NODE_537_length_868_cov_16.036662	Mono	116	127	12	A	12
NODE_539_length_867_cov_27.577215	Mono	223	232	10	A	10
NODE_54_length_1236_cov_14.545298	Mono	493	509	17	A	17
NODE_55_length_1233_cov_1.387543	Mono	178	189	12	T	12
NODE_572_length_855_cov_331.548843	Mono	574	588	15	T	15
NODE_582_length_851_cov_17.587855	Mono	369	380	12	A	12
NODE_582_length_851_cov_17.587855	Mono	545	557	13	A	13
NODE_583_length_850_cov_594.583441	Mono	247	264	18	T	18
NODE_584_length_850_cov_23.406210	Mono	345	359	15	A	15
NODE_585_length_850_cov_14.461837	Mono	738	748	11	A	11
NODE_592_length_847_cov_10.922078	Mono	766	775	10	T	10
NODE_598_length_845_cov_34.641927	Mono	404	419	16	A	16
NODE_59_length_1224_cov_137.098518	Mono	298	321	24	T	24
NODE_611_length_840_cov_123.220183	Mono	537	546	10	T	10
NODE_618_length_837_cov_45.084211	Mono	259	270	12	A	12
NODE_625_length_836_cov_3.797101	Mono	399	408	10	T	10
NODE_625_length_836_cov_3.797101	Mono	700	710	11	T	11
NODE_629_length_833_cov_30.419312	Mono	131	141	11	T	11
NODE_642_length_827_cov_42.720000	Mono	344	354	11	T	11
NODE_650_length_823_cov_17.333780	Mono	276	287	12	A	12
NODE_651_length_822_cov_317.127517	Mono	180	191	12	A	12
NODE_652_length_822_cov_210.834899	Mono	168	177	10	A	10
NODE_654_length_822_cov_38.412081	Mono	103	121	19	T	19
NODE_661_length_820_cov_725.921938	Mono	258	275	18	A	18
NODE_663_length_819_cov_87.254717	Mono	162	171	10	T	10
NODE_668_length_817_cov_170.286486	Mono	672	694	23	T	23
NODE_677_length_816_cov_3.619756	Mono	41	53	13	T	13
NODE_677_length_816_cov_3.619756	Mono	676	688	13	T	13
NODE_67_length_1212_cov_6.053744	Mono	167	176	10	A	10
NODE_682_length_815_cov_21.532520	Mono	497	512	16	T	16
NODE_68_length_1211_cov_28.004409	Mono	1035	1047	13	A	13
NODE_694_length_813_cov_53.100543	Mono	550	562	13	A	13
NODE_695_length_813_cov_52.283967	Mono	343	352	10	A	10
NODE_698_length_812_cov_343.246259	Mono	68	78	11	T	11
NODE_716_length_804_cov_452.737276	Mono	403	415	13	T	13
NODE_727_length_801_cov_605.965470	Mono	760	769	10	T	10
NODE_733_length_799_cov_227.343490	Mono	361	378	18	A	18
NODE_73_length_1199_cov_14.107843	Mono	716	732	17	A	17
NODE_743_length_797_cov_235.541667	Mono	481	494	14	A	14
NODE_755_length_794_cov_249.755927	Mono	259	272	14	T	14
NODE_75_length_1195_cov_7.588551	Mono	748	764	17	A	17
NODE_769_length_790_cov_55.702665	Mono	406	415	10	A	10
NODE_76_length_1191_cov_3.562837	Mono	738	750	13	A	13
NODE_771_length_789_cov_146.914326	Mono	386	405	20	A	20
NODE_780_length_788_cov_23.609001	Mono	648	666	19	A	19
NODE_783_length_787_cov_252.571831	Mono	168	179	12	A	12
NODE_793_length_784_cov_71.295615	Mono	238	260	23	A	23
NODE_810_length_779_cov_160.723647	Mono	708	718	11	A	11
NODE_812_length_779_cov_16.150997	Mono	382	391	10	A	10
NODE_813_length_778_cov_44.355207	Mono	242	252	11	T	11
NODE_819_length_777_cov_60.302857	Mono	244	255	12	T	12
NODE_81_length_1182_cov_7.240724	Mono	613	627	15	A	15
NODE_81_length_1182_cov_7.240724	Mono	776	789	14	A	14
NODE_831_length_775_cov_84.893983	Mono	441	451	11	A	11
NODE_847_length_772_cov_1307.441727	Mono	315	329	15	T	15
NODE_853_length_772_cov_63.633094	Mono	342	365	24	A	24
NODE_856_length_771_cov_28.948127	Mono	496	508	13	T	13
NODE_85_length_1173_cov_5.607664	Mono	543	553	11	A	11
NODE_864_length_769_cov_276.731214	Mono	167	182	16	A	16
NODE_864_length_769_cov_276.731214	Mono	486	513	28	A	28
NODE_86_length_1172_cov_3.990868	Mono	425	436	12	A	12
NODE_86_length_1172_cov_3.990868	Mono	702	711	10	T	10
NODE_88_length_1170_cov_45.940531	Mono	895	905	11	A	11
NODE_890_length_765_cov_223.851744	Mono	189	200	12	A	12
NODE_893_length_765_cov_16.835756	Mono	442	451	10	A	10
NODE_894_length_765_cov_16.129360	Mono	549	558	10	A	10
NODE_8_length_1450_cov_6.892935	Mono	661	671	11	A	11
NODE_908_length_762_cov_335.840876	Mono	303	313	11	A	11
NODE_909_length_762_cov_210.378102	Mono	577	594	18	T	18
NODE_919_length_761_cov_182.017544	Mono	167	182	16	A	16
NODE_920_length_761_cov_111.627193	Mono	521	530	10	T	10
NODE_940_length_754_cov_50.926145	Mono	509	520	12	T	12
NODE_947_length_752_cov_81.274074	Mono	212	234	23	A	23
NODE_949_length_752_cov_35.862222	Mono	245	256	12	A	12
NODE_94_length_1165_cov_8.129596	Mono	921	930	10	A	10
NODE_953_length_751_cov_19.477745	Mono	401	424	24	T	24
NODE_955_length_750_cov_2026.011887	Mono	341	351	11	T	11
NODE_962_length_749_cov_32.473214	Mono	204	213	10	A	10
NODE_97_length_1157_cov_7.439815	Mono	552	565	14	T	14
NODE_987_length_743_cov_35.325826	Mono	61	77	17	T	17
NODE_993_length_741_cov_102.396084	Mono	160	174	15	A	15
NODE_994_length_741_cov_58.067771	Mono	105	114	10	T	10
NODE_995_length_741_cov_18.740964	Mono	466	475	10	A	10
NODE_1735_length_626_cov_5.848816	Mono	490	503	14	T	14
NODE_1106_length_721_cov_7.664596	Mono	432	466	35	A	14
NODE_402_length_915_cov_7.943914	Mono	615	640	26	T	13
NODE_124_length_1124_cov_4.882521	Penta	1	80	80	TGTGG	16
NODE_151_length_1084_cov_80.488580	Penta	739	763	25	CCCAG	5
NODE_2248_length_567_cov_36.275510	Penta	300	344	45	ATGGA	9
NODE_437_length_903_cov_44.234867	Tetra	657	728	72	TTTC	15
NODE_1007_length_738_cov_112.039334	Tetra	81	112	32	TGTT	8
NODE_1190_length_706_cov_30.403816	Tetra	358	377	20	TTTA	5
NODE_126_length_1119_cov_25.084453	Tetra	140	159	20	TTTG	5
NODE_1358_length_676_cov_690.096828	Tetra	75	110	36	ATGG	9
NODE_1358_length_676_cov_690.096828	Tetra	430	449	20	GATG	5
NODE_1434_length_666_cov_21.327674	Tetra	374	397	24	TCAA	6
NODE_1440_length_665_cov_3.251701	Tetra	256	275	20	TTTA	5
NODE_1589_length_643_cov_468.491166	Tetra	153	176	24	GTCT	6
NODE_1618_length_639_cov_44.845196	Tetra	98	121	24	GATG	6
NODE_1703_length_630_cov_185.598553	Tetra	348	375	28	AGGA	7
NODE_1806_length_616_cov_570.974026	Tetra	296	315	20	GATT	5
NODE_1874_length_607_cov_92.020755	Tetra	527	574	48	AGAT	12
NODE_2056_length_586_cov_18.986248	Tetra	502	521	20	AAAC	5
NODE_2160_length_576_cov_36.657315	Tetra	429	456	28	AAAC	7
NODE_2202_length_572_cov_8.325253	Tetra	410	453	44	TATC	11
NODE_2393_length_555_cov_527.907950	Tetra	347	370	24	AAAC	6
NODE_2659_length_537_cov_103.352174	Tetra	164	183	20	AAAT	5
NODE_2718_length_534_cov_11.932166	Tetra	219	270	52	AAGA	13
NODE_2938_length_519_cov_59.536199	Tetra	425	448	24	AAAT	6
NODE_2943_length_519_cov_10.800905	Tetra	246	289	44	TCTA	11
NODE_327_length_951_cov_61.783753	Tetra	205	256	52	ATAG	13
NODE_616_length_837_cov_1116.361842	Tetra	52	83	32	GATG	8
NODE_657_length_821_cov_438.616935	Tetra	630	649	20	TTTA	5
NODE_780_length_788_cov_23.609001	Tetra	302	321	20	CAAA	5
NODE_1188_length_707_cov_8.046032	Tri	523	540	18	TGT	6
NODE_1418_length_668_cov_5.582064	Tri	153	170	18	TAT	6
NODE_1453_length_662_cov_34.774359	Tri	560	574	15	AGC	5
NODE_1506_length_655_cov_5.366782	Tri	513	533	21	TGG	7
NODE_1531_length_651_cov_1813.222997	Tri	340	354	15	ACG	5
NODE_1892_length_605_cov_28.621212	Tri	100	117	18	TAA	6
NODE_2097_length_582_cov_23.106931	Tri	111	131	21	TTG	7
NODE_2157_length_576_cov_148.330661	Tri	113	127	15	GAG	5
NODE_219_length_1025_cov_340.427215	Tri	118	132	15	GGT	5
NODE_2255_length_566_cov_165.284254	Tri	47	64	18	ACC	6
NODE_2294_length_563_cov_3131.783951	Tri	371	385	15	TTG	5
NODE_2369_length_557_cov_260.158333	Tri	164	178	15	AGC	5
NODE_2805_length_528_cov_588.115299	Tri	234	248	15	GAG	5
NODE_2974_length_517_cov_18.047727	Tri	92	106	15	CTT	5
NODE_344_length_946_cov_4.044879	Tri	67	81	15	TGG	5
NODE_360_length_938_cov_142.163763	Tri	96	110	15	TGG	5
NODE_465_length_892_cov_5.747239	Tri	751	768	18	TAT	6
NODE_596_length_846_cov_2.638492	Tri	352	372	21	TCT	7
NODE_651_length_822_cov_317.127517	Tri	564	578	15	CTC	5
NODE_804_length_781_cov_46.384943	Tri	234	251	18	TTG	6
NODE_83_length_1177_cov_237.971818	Tri	160	177	18	GTG	6
NODE_97_length_1157_cov_7.439815	Tri	832	852	21	TTG	7
